# Supplementary material for: Causal Estimation of Long-term Intervention Cost-effectiveness Using Genetic Instrumental Variables: An Application to Cancer
Source: Med Decis Making. 2024 Mar 1;44(3):283–95. doi: 10.1177/0272989X241232607 (PMC10988994; doi:10.1177/0272989X241232607)
Supplement: sj-xlsx-2-mdm-10.1177_0272989X241232607 – Supplemental material for Causal Estimation of Long-term Intervention Cost-effectiveness Using Genetic Instrumental Variables: An Application to Cancer [file sj-xlsx-2-mdm-10.1177_0272989X241232607.xlsx]

## Sheet: Table 1
Variable	All	Men	Women
N	310913	144032	166881
Age at recruitment, years [Mean (SD)]	56.9 (7.99)	57.1 (8.10)	56.7 (7.90)
Participants with primary care data [N (%)]	96,331 (30.98)	44,671 (31.01)	51,660 (30.96)
Average QALYs per year [Median (IQR)]*	0.78 (0.65 to 0.89)	0.78 (0.65 to 0.89)	0.78 (0.65 to 0.88)
Average QALYs per year, HES only [Median (IQR)]	0.97 (0.87 to 0.99)	0.97 (0.86 to 0.99)	0.98 (0.88 to 0.89)
Average Total Healthcare costs per year [Median (IQR)]*	£601 (£212 to £1,217)	£605 (£206 to £1,240)	£596 (£216 to £1,199)
Average Primary Healthcare costs per year [Median (IQR)]*	£375 (£128 to £738)	£375 (£120 to £745)	£375 (£135 to £733)
Average Secondary Healthcare costs per year [Median (IQR)]	£88 (£0 to £494)	£90 (£0 to £502)	£87 (£0 to £487)
Breast Cancer [N (%), female only]			10,987 (6.58)
Bladder Cancer [N (%)]	2,096 (0.67)	1,592 (1.11)	504 (0.30)
Colorectal Cancer [N (%)]	4,473 (1.44)	2,575 (1.79)	1,898 (1.14)
Lung Cancer [N (%)]	2,065 (0.66)	1,126 (0.78)	939 (0.56)
Multiple Myeloma [N (%)]	541 (0.17)	319 (0.22)	222 (0.13)
Ovarian Cancer [N (%), female only]			1,114 (0.67)
Prostate Cancer [N (%), male only]		6,155 (4.27)
Thyroid Cancer [N (%)]	453 (0.15)	112 (0.08)	341 (0.20)
*Results from imputed data, median & IQR are the medians of 100 medians & IQRs

## Sheet: Table 2
Exposure	Outcome	Main MR Analysis	Multivariable Adjusted Analysis	P value for Endogeneity
		Beta (95% CI)	Beta (95% CI)
Bladder Cancer	QALYs per year	1.83% (-42.23% to 45.88%)	-12.42% (-13.37% to -11.47%)	0.460914
Bladder Cancer	Total healthcare costs per year	£445 (£-2,569 to £3,459)	£1,346 (£1,282 to £1,410)	0.551697
Bladder Cancer	QALY-costs per year (£20k per QALY)	£ 79 (-£10,271 to £10,429)	£3,830 (£3,607 to £4,053)	0.424833
Breast Cancer	QALYs per year	-5.51% (-9.32% to -1.70%)	-4.73% (-5.14% to -4.31%)	0.607069
Breast Cancer	Total healthcare costs per year	£798 (£549 to £1,048)	£704 (£676 to £732)	0.429127
Breast Cancer	QALY-costs per year (£20k per QALY)	£1,901 (£1,009 to £2,792)	£1,650 (£1,552 to £1,747)	0.587617
Colorectal Cancer	QALYs per year	-21.38% (-51.70% to 8.94%)	-11.20% (-11.87% to -10.53%)	0.491142
Colorectal Cancer	Total healthcare costs per year	£1,917 (£-181 to £4,016)	£1,402 (£1,358 to £1,446)	0.614824
Colorectal Cancer	QALY-costs per year (£20k per QALY)	£6,193 (£-997 to £13,384)	£3,642 (£3,486 to £3,799)	0.454565
Lung Cancer	QALYs per year	-49.39% (-163.32% to 64.55%)	-25.89% (-26.87% to -24.91%)	0.633211
Lung Cancer	Total healthcare costs per year	£2,732 (£-5,045 to £10,508)	£1,564 (£1,499 to £1,629)	0.751547
Lung Cancer	QALY-costs per year (£20k per QALY)	£12,609 (-£14,183 to £39,401)	£6,742 (£6,513 to £6,971)	0.650148
Multiple Myeloma	QALYs per year	-80.90% (-220.04% to 58.25%)	-18.06% (-19.90% to -16.22%)	0.31853
Multiple Myeloma	Total healthcare costs per year	£10,720 (£1,308 to £20,133)	£3,488 (£3,363 to £3,612)	0.103021
Multiple Myeloma	QALY-costs per year (£20k per QALY)	£26,900 (£-5,890 to £59,690)	£7,099 (£6,663 to £7,535)	0.186617
Ovarian Cancer	QALYs per year	-100.16% (-213.00% to 12.68%)	-11.04% (-12.28% to -9.79%)	0.0496308
Ovarian Cancer	Total healthcare costs per year	£4,779 (£-2,289 to £11,847)	£1,431 (£1,347 to £1,516)	0.312247
Ovarian Cancer	QALY-costs per year (£20k per QALY)	£24,811 (£-1,652 to £51,274)	£3,638 (£3,344 to £3,932)	0.0514547
Prostate Cancer	QALYs per year	-2.68% (-7.48% to 2.12%)	-4.89% (-5.45% to -4.32%)	0.314446
Prostate Cancer	Total healthcare costs per year	£134 (£-217 to £485)	£552 (£512 to £592)	0.0151553
Prostate Cancer	QALY-costs per year (£20k per QALY)	£669 (£-466 to £1,804)	£1,529 (£1,394 to £1,664)	0.0975193
Thyroid Cancer	QALYs per year	-94.41% (-207.80% to 18.98%)	-5.20% (-7.19% to -3.22%)	0.0637436
Thyroid Cancer	Total healthcare costs per year	£12,071 (£4,332 to £19,810)	£686 (£549 to £822)	0.0013833
Thyroid Cancer	QALY-costs per year (£20k per QALY)	£30,954 (£4,041 to £57,867)	£1,727 (£1,256 to £2,197)	0.0127215

## Sheet: S1 - SNPs
S1 Table: SNPs used in the BMI PRS
Legend: All SNPs used in all PRS. Beta = beta coefficient from genome-wide association study, BMI = body mass index, EAF = effect allele frequency, GWAS = genome-wide association study, P = P value, PRS = polygenic risk score, SD = standard deviation, SNP = single nucleotide polymorphism.
Exposure	SNP	Effect Allele	Other Allele	EAF	Beta	SE	P	Units	Proxy	Proxy R^2	Original SNP	Original Effect Allele	Original Other Allele	Original EAF	GWAS ID	GWAS Source
Bladder Cancer	rs1014971	T	C	0.62	0.122										GCST002240	EBI GWAS Database
Bladder Cancer	rs10936599	T	C	0.24	-0.163										GCST002243	EBI GWAS Database
Bladder Cancer	rs1495741	A	G	0.8	0.131										GCST002240	EBI GWAS Database
Bladder Cancer	rs2294008	T	C	0.46	0.122										GCST002240	EBI GWAS Database
Bladder Cancer	rs401681	T	C	0.46	-0.113										GCST002240	EBI GWAS Database
Bladder Cancer	rs6104690	A	G	0.54	0.117										GCST002243	EBI GWAS Database
Bladder Cancer	rs798766	C	T	0.81	-0.199										GCST002240	EBI GWAS Database
Bladder Cancer	rs8102137	C	T	0.33	0.122										GCST002240	EBI GWAS Database
Bladder Cancer	rs907611	A	G	0.31	0.14										GCST002243	EBI GWAS Database
Bladder Cancer	rs9642880	T	G	0.45	0.215										GCST002240	EBI GWAS Database
Breast Cancer	rs10022462	T	C	0.44	0.038	0.0062	1.463e-09	log odds							1126	MR Base
Breast Cancer	rs10054203	C	G	0.41	0.038	0.0065	3.808e-09	log odds							1126	MR Base
Breast Cancer	rs10096351	G	A	0.54	0.105	0.0062	6.236e-65	log odds							1126	MR Base
Breast Cancer	rs10623258	CTT	C	0.45	0.035	0.0063	1.92e-08	log odds							1126	MR Base
Breast Cancer	rs10760444	A	G	0.57	-0.036	0.0062	7.732e-09	log odds							1126	MR Base
Breast Cancer	rs10885405	T	C	0.46	0.047	0.0062	6.382e-14	log odds							1126	MR Base
Breast Cancer	rs10941679	G	A	0.25	0.128	0.0071	1.948e-72	log odds							1126	MR Base
Breast Cancer	rs10978911	C	G	0.14	0.084	0.0091	2.977e-20	log odds							1126	MR Base
Breast Cancer	rs10995201	G	A	0.16	-0.132	0.0087	9.103e-52	log odds							1126	MR Base
Breast Cancer	rs11117758	A	G	0.21	-0.045	0.0076	3.465e-09	log odds							1126	MR Base
Breast Cancer	rs11135046	T	G	0.55	-0.072	0.0062	6.234e-31	log odds							1126	MR Base
Breast Cancer	rs11205303	C	T	0.4	0.05	0.0064	8.124e-15	log odds							1126	MR Base
Breast Cancer	rs1121948	G	A	0.2	0.058	0.0077	8.171e-14	log odds							1126	MR Base
Breast Cancer	rs11249433	G	A	0.4	0.099	0.0065	3.536e-52	log odds							1126	MR Base
Breast Cancer	rs11462858	GT	G	0.32	-0.047	0.0067	2.068e-12	log odds							1126	MR Base
Breast Cancer	rs11571833	T	A	0.01	0.273	0.0346	3.235e-15	log odds							1126	MR Base
Breast Cancer	rs11583393	A	C	0.25	-0.04	0.0072	3.798e-08	log odds							1126	MR Base
Breast Cancer	rs11624333	C	T	0.26	-0.097	0.0071	2.521e-42	log odds							1126	MR Base
Breast Cancer	rs11672660	T	C	0.21	0.047	0.008	3.635e-09	log odds							1126	MR Base
Breast Cancer	rs11684853	T	G	0.56	-0.044	0.0062	1.011e-12	log odds							1126	MR Base
Breast Cancer	rs117618124	C	T	0.05	-0.107	0.0156	5.794e-12	log odds							1126	MR Base
Breast Cancer	rs117737783	A	G	0.07	0.075	0.0127	4.056e-09	log odds							1126	MR Base
Breast Cancer	rs11822830	G	A	0.6	0.048	0.0063	1.765e-14	log odds							1126	MR Base
Breast Cancer	rs11903787	A	G	0.24	-0.045	0.0076	2.953e-09	log odds							1126	MR Base
Breast Cancer	rs11977670	A	G	0.43	0.052	0.0063	1.174e-16	log odds							1126	MR Base
Breast Cancer	rs12207986	A	G	0.54	0.038	0.0062	1.463e-09	log odds							1126	MR Base
Breast Cancer	rs12250948	C	T	0.78	-0.058	0.0074	7.039e-15	log odds							1126	MR Base
Breast Cancer	rs1230666	G	A	0.87	-0.059	0.0095	4.618e-10	log odds							1126	MR Base
Breast Cancer	rs12479355	G	A	0.21	-0.043	0.0076	2.079e-08	log odds							1126	MR Base
Breast Cancer	rs12487185	G	A	0.31	0.045	0.0066	9.22e-12	log odds							1126	MR Base
Breast Cancer	rs12513872	A	G	0.75	0.041	0.0073	1.536e-08	log odds							1126	MR Base
Breast Cancer	rs12519859	A	G	0.47	0.036	0.0063	6.887e-09	log odds							1126	MR Base
Breast Cancer	rs12546444	T	A	0.1	-0.072	0.011	7.116e-11	log odds							1126	MR Base
Breast Cancer	rs1268974	G	A	0.61	-0.079	0.0063	2.48e-36	log odds							1126	MR Base
Breast Cancer	rs12990503	G	C	0.74	-0.073	0.007	1.836e-25	log odds							1126	MR Base
Breast Cancer	rs13066793	G	A	0.09	-0.068	0.0112	9.591e-10	log odds							1126	MR Base
Breast Cancer	rs13267382	G	A	0.65	-0.044	0.0065	1.779e-11	log odds							1126	MR Base
Breast Cancer	rs1498608	A	T	0.09	-0.067	0.0107	3.587e-10	log odds							1126	MR Base
Breast Cancer	rs150658557	TA	T	0.2	-0.06	0.0083	3.119e-13	log odds							1126	MR Base
Breast Cancer	rs1685191	T	C	0.56	-0.059	0.0064	5.373e-20	log odds							1126	MR Base
Breast Cancer	rs16991615	A	G	0.06	0.076	0.0126	1.789e-09	log odds							1126	MR Base
Breast Cancer	rs1707302	G	A	0.66	0.036	0.0066	3.485e-08	log odds							1126	MR Base
Breast Cancer	rs170801	A	C	0.28	-0.059	0.007	3.097e-17	log odds							1126	MR Base
Breast Cancer	rs17156577	C	T	0.11	0.058	0.0098	3.68e-09	log odds							1126	MR Base
Breast Cancer	rs17185310	A	G	0.3	0.04	0.0069	1.037e-08	log odds							1126	MR Base
Breast Cancer	rs17268829	C	T	0.28	0.049	0.0068	3.353e-13	log odds							1126	MR Base
Breast Cancer	rs17426269	A	G	0.15	0.049	0.0086	1.489e-08	log odds							1126	MR Base
Breast Cancer	rs1778523	G	C	0.36	-0.038	0.0066	5.949e-09	log odds							1126	MR Base
Breast Cancer	rs1973765	C	T	0.4	-0.082	0.0064	2.551e-37	log odds							1126	MR Base
Breast Cancer	rs1985742	T	A	0.35	0.059	0.0065	1.481e-19	log odds							1126	MR Base
Breast Cancer	rs2016394	A	G	0.47	-0.043	0.0062	7.139e-12	log odds							1126	MR Base
Breast Cancer	rs2253012	T	C	0.43	0.043	0.0065	2.71e-11	log odds							1126	MR Base
Breast Cancer	rs2403907	A	C	0.32	-0.08	0.0067	1.493e-32	log odds							1126	MR Base
Breast Cancer	rs2432539	G	A	0.6	-0.035	0.0064	4.949e-08	log odds							1126	MR Base
Breast Cancer	rs2506889	T	C	0.32	-0.062	0.0067	4.347e-20	log odds							1126	MR Base
Breast Cancer	rs2747652	C	T	0.53	0.066	0.0062	1.091e-26	log odds							1126	MR Base
Breast Cancer	rs2787486	C	A	0.3	-0.076	0.0068	7.401e-29	log odds							1126	MR Base
Breast Cancer	rs28512361	A	G	0.11	0.061	0.0109	2.076e-08	log odds							1126	MR Base
Breast Cancer	rs2853669	G	A	0.31	-0.065	0.0069	3.918e-21	log odds							1126	MR Base
Breast Cancer	rs2965183	A	G	0.35	0.045	0.0065	7.586e-12	log odds							1126	MR Base
Breast Cancer	rs2981579	G	A	0.59	-0.238	0.0063	0	log odds							1126	MR Base
Breast Cancer	rs2992756	C	T	0.52	-0.051	0.0063	9.61e-16	log odds							1126	MR Base
Breast Cancer	rs332529	A	G	0.16	-0.061	0.0089	9.829e-12	log odds							1126	MR Base
Breast Cancer	rs34195518	CT	C	0.12	0.061	0.0096	1.958e-10	log odds							1126	MR Base
Breast Cancer	rs35383942	T	C	0.06	0.101	0.0139	3.698e-13	log odds							1126	MR Base
Breast Cancer	rs35910339	G	C	0.69	0.046	0.0067	5.367e-12	log odds							1126	MR Base
Breast Cancer	rs35961416	CA	C	0.41	-0.042	0.0066	2.647e-10	log odds							1126	MR Base
Breast Cancer	rs3769821	T	C	0.67	-0.056	0.0065	3.552e-18	log odds							1126	MR Base
Breast Cancer	rs3821902	G	T	0.14	0.062	0.0089	2.56e-12	log odds							1126	MR Base
Breast Cancer	rs3903072	T	G	0.47	-0.043	0.0062	2.56e-12	log odds							1126	MR Base
Breast Cancer	rs4081859	A	G	0.75	0.052	0.0073	9.54e-13	log odds							1126	MR Base
Breast Cancer	rs418053	C	G	0.57	-0.047	0.0063	1.572e-13	log odds							1126	MR Base
Breast Cancer	rs4233486	T	C	0.65	0.04	0.0069	9.516e-09	log odds							1126	MR Base
Breast Cancer	rs4286946	G	C	0.17	-0.08	0.0083	6.18e-22	log odds							1126	MR Base
Breast Cancer	rs4442975	T	G	0.5	-0.127	0.0061	7.293e-97	log odds							1126	MR Base
Breast Cancer	rs4496150	A	C	0.25	-0.042	0.0072	7.569e-09	log odds							1126	MR Base
Breast Cancer	rs4562056	T	G	0.33	0.042	0.0067	5.334e-10	log odds							1126	MR Base
Breast Cancer	rs4702131	C	T	0.56	-0.042	0.0062	7.991e-12	log odds							1126	MR Base
Breast Cancer	rs4784227	T	C	0.24	0.215	0.0071	5.54e-202	log odds							1126	MR Base
Breast Cancer	rs4820318	A	G	0.38	-0.047	0.0064	1.155e-13	log odds							1126	MR Base
Breast Cancer	rs4848599	C	T	0.88	0.093	0.01	1.059e-20	log odds							1126	MR Base
Breast Cancer	rs4971059	A	G	0.36	0.042	0.0064	3.472e-11	log odds							1126	MR Base
Breast Cancer	rs527616	G	C	0.62	0.05	0.0064	6.346e-15	log odds							1126	MR Base
Breast Cancer	rs532436	A	G	0.2	0.043	0.0078	3.283e-08	log odds							1126	MR Base
Breast Cancer	rs56013747	C	A	0.83	-0.05	0.009	3.347e-08	log odds							1126	MR Base
Breast Cancer	rs56387622	C	T	0.1	-0.094	0.0106	6.29e-19	log odds							1126	MR Base
Breast Cancer	rs56971155	T	C	0.39	-0.042	0.0064	3.472e-11	log odds							1126	MR Base
Breast Cancer	rs57212245	A	G	0.08	-0.065	0.0119	4.278e-08	log odds							1126	MR Base
Breast Cancer	rs58058861	A	G	0.22	0.047	0.0074	1.5e-10	log odds							1126	MR Base
Breast Cancer	rs5995875	T	C	0.11	0.121	0.0098	8.396e-35	log odds							1126	MR Base
Breast Cancer	rs5997389	A	G	0.09	0.079	0.0108	2.406e-13	log odds							1126	MR Base
Breast Cancer	rs60954078	G	A	0.07	0.182	0.0117	2.177e-54	log odds							1126	MR Base
Breast Cancer	rs6122906	G	A	0.18	0.051	0.008	2.335e-10	log odds							1126	MR Base
Breast Cancer	rs62048402	A	G	0.42	-0.062	0.0063	3.969e-23	log odds							1126	MR Base
Breast Cancer	rs62237573	T	C	0.01	0.426	0.034	5.978e-36	log odds							1126	MR Base
Breast Cancer	rs62331150	T	G	0.23	0.049	0.0074	2.461e-11	log odds							1126	MR Base
Breast Cancer	rs62355901	C	T	0.16	0.173	0.0082	2.982e-99	log odds							1126	MR Base
Breast Cancer	rs62485509	T	G	0.23	-0.054	0.0079	5.247e-12	log odds							1126	MR Base
Breast Cancer	rs630965	T	C	0.62	0.099	0.0064	3.469e-54	log odds							1126	MR Base
Breast Cancer	rs6472903	T	G	0.83	0.078	0.0083	7.017e-21	log odds							1126	MR Base
Breast Cancer	rs6562760	G	A	0.77	0.044	0.0073	1.291e-09	log odds							1126	MR Base
Breast Cancer	rs6569648	T	C	0.76	0.051	0.0073	2.321e-12	log odds							1126	MR Base
Breast Cancer	rs6596100	T	C	0.24	-0.044	0.0076	7.635e-09	log odds							1126	MR Base
Breast Cancer	rs6597981	G	A	0.52	0.044	0.0062	1.435e-12	log odds							1126	MR Base
Breast Cancer	rs66572733	G	C	0.04	0.095	0.0162	4.513e-09	log odds							1126	MR Base
Breast Cancer	rs67087079	A	G	0.13	0.053	0.0093	1.456e-08	log odds							1126	MR Base
Breast Cancer	rs6725517	G	A	0.41	-0.047	0.0067	2.847e-12	log odds							1126	MR Base
Breast Cancer	rs6787391	T	C	0.38	0.057	0.0064	8.046e-19	log odds							1126	MR Base
Breast Cancer	rs68056147	A	G	0.3	0.05	0.0069	3.846e-13	log odds							1126	MR Base
Breast Cancer	rs6815814	C	A	0.25	0.052	0.0072	5.114e-13	log odds							1126	MR Base
Breast Cancer	rs6882649	T	G	0.67	0.039	0.0066	4.133e-09	log odds							1126	MR Base
Breast Cancer	rs7072776	G	A	0.71	-0.062	0.0068	1.007e-19	log odds							1126	MR Base
Breast Cancer	rs7149262	A	C	0.21	-0.072	0.0076	1.63e-21	log odds							1126	MR Base
Breast Cancer	rs71557345	A	G	0.08	-0.081	0.0129	4.156e-10	log odds							1126	MR Base
Breast Cancer	rs71559437	A	G	0.12	-0.069	0.0099	4.229e-12	log odds							1126	MR Base
Breast Cancer	rs7223535	A	G	0.27	-0.044	0.007	3.577e-10	log odds							1126	MR Base
Breast Cancer	rs7258465	C	T	0.34	-0.072	0.0066	4.52e-28	log odds							1126	MR Base
Breast Cancer	rs72658071	T	A	0.09	0.118	0.0107	2.273e-28	log odds							1126	MR Base
Breast Cancer	rs72725173	A	G	0.16	0.056	0.0085	4.817e-11	log odds							1126	MR Base
Breast Cancer	rs72755295	G	A	0.03	0.138	0.0179	1.504e-14	log odds							1126	MR Base
Breast Cancer	rs73949122	G	C	0.17	-0.059	0.0084	1.671e-12	log odds							1126	MR Base
Breast Cancer	rs7500067	G	A	0.23	0.079	0.0073	5.71e-27	log odds							1126	MR Base
Breast Cancer	rs7626742	T	G	0.53	0.105	0.0062	7.358e-64	log odds							1126	MR Base
Breast Cancer	rs7650602	C	T	0.44	0.049	0.0063	8.366e-15	log odds							1126	MR Base
Breast Cancer	rs76956704	T	C	0.03	0.135	0.0182	1.098e-13	log odds							1126	MR Base
Breast Cancer	rs7697216	C	T	0.88	0.104	0.0098	2.915e-26	log odds							1126	MR Base
Breast Cancer	rs77528541	T	G	0.14	-0.058	0.0096	1.256e-09	log odds							1126	MR Base
Breast Cancer	rs78425380	C	T	0.11	0.06	0.0099	1.123e-09	log odds							1126	MR Base
Breast Cancer	rs78440108	T	C	0.17	-0.06	0.0084	1.407e-12	log odds							1126	MR Base
Breast Cancer	rs78540526	T	C	0.08	0.276	0.0113	1.44e-131	log odds							1126	MR Base
Breast Cancer	rs7904249	A	G	0.16	0.076	0.0084	9.438e-20	log odds							1126	MR Base
Breast Cancer	rs7971	G	A	0.35	-0.036	0.0065	1.961e-08	log odds							1126	MR Base
Breast Cancer	rs8082452	G	T	0.46	-0.042	0.0065	1.27e-10	log odds							1126	MR Base
Breast Cancer	rs9284657	G	C	0.5	0.037	0.0062	3.565e-09	log odds							1126	MR Base
Breast Cancer	rs9361840	G	A	0.24	0.054	0.0072	5.74e-14	log odds							1126	MR Base
Breast Cancer	rs9693444	C	A	0.68	-0.063	0.0066	2.427e-21	log odds							1126	MR Base
Breast Cancer	rs9833888	T	G	0.23	0.046	0.0074	6.588e-10	log odds							1126	MR Base
Breast Cancer	rs9952980	C	T	0.35	-0.048	0.0065	1.926e-13	log odds							1126	MR Base
Breast Cancer	rs9954058	C	G	0.07	-0.089	0.0122	2.808e-13	log odds							1126	MR Base
Breast Cancer (ER+)	rs10423928	A	T	0.21	0.056	0.0095	4.541e-09	log odds							1127	MR Base
Breast Cancer (ER+)	rs10828249	A	G	0.36	0.073	0.0077	4.157e-21	log odds							1127	MR Base
Breast Cancer (ER+)	rs10896047	A	G	0.49	-0.049	0.0074	2.698e-11	log odds							1127	MR Base
Breast Cancer (ER+)	rs10941679	G	A	0.25	0.156	0.0084	2.812e-77	log odds							1127	MR Base
Breast Cancer (ER+)	rs10978911	C	G	0.14	0.098	0.0107	6.234e-20	log odds							1127	MR Base
Breast Cancer (ER+)	rs10995201	G	A	0.16	-0.138	0.0105	2.121e-39	log odds							1127	MR Base
Breast Cancer (ER+)	rs11117758	A	G	0.21	-0.05	0.0091	3.918e-08	log odds							1127	MR Base
Breast Cancer (ER+)	rs11133838	G	A	0.58	-0.041	0.0075	3.142e-08	log odds							1127	MR Base
Breast Cancer (ER+)	rs11205277	G	A	0.43	0.056	0.0075	6.715e-14	log odds							1127	MR Base
Breast Cancer (ER+)	rs11249433	G	A	0.4	0.123	0.0077	1.939e-57	log odds							1127	MR Base
Breast Cancer (ER+)	rs11571818	C	T	0.01	0.239	0.0397	1.743e-09	log odds							1127	MR Base
Breast Cancer (ER+)	rs11624164	T	C	0.26	-0.104	0.0086	1.757e-33	log odds							1127	MR Base
Breast Cancer (ER+)	rs11822830	G	A	0.6	0.045	0.0075	2.968e-09	log odds							1127	MR Base
Breast Cancer (ER+)	rs12110303	T	G	0.16	-0.074	0.0107	4.649e-12	log odds							1127	MR Base
Breast Cancer (ER+)	rs12250948	C	T	0.78	-0.064	0.0089	4.623e-13	log odds							1127	MR Base
Breast Cancer (ER+)	rs12481286	T	G	0.24	0.051	0.0091	2.527e-08	log odds							1127	MR Base
Breast Cancer (ER+)	rs12550713	G	C	0.4	0.109	0.0075	4.151e-48	log odds							1127	MR Base
Breast Cancer (ER+)	rs12703654	A	C	0.45	0.059	0.0077	2.471e-14	log odds							1127	MR Base
Breast Cancer (ER+)	rs12711947	C	T	0.9	0.086	0.0124	3.221e-12	log odds							1127	MR Base
Breast Cancer (ER+)	rs13267382	G	A	0.65	-0.043	0.0077	2.932e-08	log odds							1127	MR Base
Breast Cancer (ER+)	rs1361549	A	G	0.42	-0.045	0.0075	1.817e-09	log odds							1127	MR Base
Breast Cancer (ER+)	rs143048713	GGT	G	0.1	-0.1	0.0126	2.217e-15	log odds							1127	MR Base
Breast Cancer (ER+)	rs1432679	T	C	0.57	-0.069	0.0074	5.893e-21	log odds							1127	MR Base
Breast Cancer (ER+)	rs151090251	GGACTTCTGTAGAGA	G	0.05	0.098	0.0177	3.505e-08	log odds							1127	MR Base
Breast Cancer (ER+)	rs1685191	T	C	0.57	-0.064	0.0077	1.628e-16	log odds							1127	MR Base
Breast Cancer (ER+)	rs16857609	T	C	0.26	0.072	0.0083	3.73e-18	log odds							1127	MR Base
Breast Cancer (ER+)	rs16867692	G	A	0.2	0.058	0.0096	1.973e-09	log odds							1127	MR Base
Breast Cancer (ER+)	rs17035305	A	C	0.31	-0.044	0.0079	3.41e-08	log odds							1127	MR Base
Breast Cancer (ER+)	rs1707302	G	A	0.66	0.047	0.0078	2.31e-09	log odds							1127	MR Base
Breast Cancer (ER+)	rs170801	A	C	0.28	-0.079	0.0084	3.312e-21	log odds							1127	MR Base
Breast Cancer (ER+)	rs17268829	C	T	0.28	0.052	0.0082	2.884e-10	log odds							1127	MR Base
Breast Cancer (ER+)	rs17426269	A	G	0.15	0.058	0.0103	2.242e-08	log odds							1127	MR Base
Breast Cancer (ER+)	rs17617028	A	G	0.23	0.057	0.0087	6.142e-11	log odds							1127	MR Base
Breast Cancer (ER+)	rs17838698	T	C	0.3	0.062	0.008	6.191e-15	log odds							1127	MR Base
Breast Cancer (ER+)	rs1812715	G	A	0.69	0.091	0.0081	3.647e-29	log odds							1127	MR Base
Breast Cancer (ER+)	rs200539634	CT	C	0.13	0.071	0.0115	7.039e-10	log odds							1127	MR Base
Breast Cancer (ER+)	rs2016394	A	G	0.48	-0.06	0.0074	3.68e-16	log odds							1127	MR Base
Breast Cancer (ER+)	rs2253012	T	C	0.43	0.051	0.0078	5.705e-11	log odds							1127	MR Base
Breast Cancer (ER+)	rs2403907	A	C	0.32	-0.096	0.008	1.939e-33	log odds							1127	MR Base
Breast Cancer (ER+)	rs2461201	T	C	0.35	0.047	0.0078	1.327e-09	log odds							1127	MR Base
Breast Cancer (ER+)	rs2735846	G	C	0.5	-0.045	0.0075	2.968e-09	log odds							1127	MR Base
Breast Cancer (ER+)	rs28649231	A	G	0.19	0.065	0.0095	7.25e-12	log odds							1127	MR Base
Breast Cancer (ER+)	rs2912780	T	C	0.59	-0.288	0.0075	0	log odds							1127	MR Base
Breast Cancer (ER+)	rs2957449	C	T	0.53	0.047	0.0076	4.105e-10	log odds							1127	MR Base
Breast Cancer (ER+)	rs2992756	C	T	0.52	-0.061	0.0076	1.244e-15	log odds							1127	MR Base
Breast Cancer (ER+)	rs310302	A	G	0.4	0.044	0.0075	3.219e-09	log odds							1127	MR Base
Breast Cancer (ER+)	rs3217992	T	C	0.37	-0.058	0.0076	3.484e-14	log odds							1127	MR Base
Breast Cancer (ER+)	rs34196306	C	G	0.08	-0.089	0.015	3.091e-09	log odds							1127	MR Base
Breast Cancer (ER+)	rs35054111	TA	T	0.64	0.046	0.0083	2.987e-08	log odds							1127	MR Base
Breast Cancer (ER+)	rs35273427	C	T	0.06	0.094	0.016	4.734e-09	log odds							1127	MR Base
Breast Cancer (ER+)	rs35353761	G	A	0.23	-0.06	0.01	1.973e-09	log odds							1127	MR Base
Breast Cancer (ER+)	rs35383942	T	C	0.06	0.092	0.0164	2.174e-08	log odds							1127	MR Base
Breast Cancer (ER+)	rs3769821	T	C	0.67	-0.054	0.0078	2.805e-12	log odds							1127	MR Base
Breast Cancer (ER+)	rs3821902	G	T	0.14	0.059	0.0106	2.751e-08	log odds							1127	MR Base
Breast Cancer (ER+)	rs4076654	T	A	0.37	-0.06	0.0079	5.01e-14	log odds							1127	MR Base
Breast Cancer (ER+)	rs418053	C	G	0.57	-0.052	0.0075	2.815e-12	log odds							1127	MR Base
Breast Cancer (ER+)	rs4286946	G	C	0.17	-0.075	0.0099	4.171e-14	log odds							1127	MR Base
Breast Cancer (ER+)	rs4361315	A	G	0.73	-0.055	0.0087	3.229e-10	log odds							1127	MR Base
Breast Cancer (ER+)	rs4442975	T	G	0.5	-0.148	0.0073	1.25e-91	log odds							1127	MR Base
Breast Cancer (ER+)	rs4703870	A	G	0.75	0.061	0.0088	3.263e-12	log odds							1127	MR Base
Breast Cancer (ER+)	rs4784227	T	C	0.24	0.23	0.0084	1.7e-164	log odds							1127	MR Base
Breast Cancer (ER+)	rs4820318	A	G	0.37	-0.063	0.0076	9.114e-17	log odds							1127	MR Base
Breast Cancer (ER+)	rs4894562	A	G	0.22	0.052	0.0089	5.494e-09	log odds							1127	MR Base
Breast Cancer (ER+)	rs490706	A	G	0.52	0.115	0.0074	2.811e-54	log odds							1127	MR Base
Breast Cancer (ER+)	rs4971059	A	G	0.36	0.052	0.0077	1.581e-11	log odds							1127	MR Base
Breast Cancer (ER+)	rs4980029	G	A	0.16	0.076	0.0098	9.566e-15	log odds							1127	MR Base
Breast Cancer (ER+)	rs527616	G	C	0.62	0.052	0.0076	1.233e-11	log odds							1127	MR Base
Breast Cancer (ER+)	rs56083805	C	T	0.24	-0.06	0.0091	6.215e-11	log odds							1127	MR Base
Breast Cancer (ER+)	rs5997389	A	G	0.09	0.088	0.0128	5.555e-12	log odds							1127	MR Base
Breast Cancer (ER+)	rs6062356	G	T	0.15	0.056	0.0103	4.357e-08	log odds							1127	MR Base
Breast Cancer (ER+)	rs60954078	G	A	0.07	0.139	0.014	2.709e-23	log odds							1127	MR Base
Breast Cancer (ER+)	rs61988429	T	C	0.24	-0.049	0.0087	2.321e-08	log odds							1127	MR Base
Breast Cancer (ER+)	rs62048402	A	G	0.42	-0.059	0.0075	2.644e-15	log odds							1127	MR Base
Breast Cancer (ER+)	rs62237573	T	C	0.01	0.44	0.0386	4.766e-30	log odds							1127	MR Base
Breast Cancer (ER+)	rs62247166	T	C	0.47	-0.041	0.0074	4.1e-08	log odds							1127	MR Base
Breast Cancer (ER+)	rs62355902	T	A	0.16	0.203	0.0098	1.685e-95	log odds							1127	MR Base
Breast Cancer (ER+)	rs62485509	T	G	0.23	-0.053	0.0094	1.717e-08	log odds							1127	MR Base
Breast Cancer (ER+)	rs6472903	T	G	0.83	0.078	0.0099	2.391e-15	log odds							1127	MR Base
Breast Cancer (ER+)	rs6762558	G	A	0.39	0.062	0.0076	4.237e-16	log odds							1127	MR Base
Breast Cancer (ER+)	rs6815814	C	A	0.25	0.055	0.0086	1.602e-10	log odds							1127	MR Base
Breast Cancer (ER+)	rs688601	A	T	0.55	-0.083	0.0074	2.5e-29	log odds							1127	MR Base
Breast Cancer (ER+)	rs6904031	T	A	0.06	0.111	0.0148	7.448e-14	log odds							1127	MR Base
Breast Cancer (ER+)	rs7017073	C	T	0.21	0.063	0.0089	1.711e-12	log odds							1127	MR Base
Breast Cancer (ER+)	rs7149262	A	C	0.21	-0.08	0.0091	9.995e-19	log odds							1127	MR Base
Breast Cancer (ER+)	rs7153397	T	C	0.7	0.054	0.0081	3.659e-11	log odds							1127	MR Base
Breast Cancer (ER+)	rs71559437	A	G	0.12	-0.079	0.0119	2.519e-11	log odds							1127	MR Base
Breast Cancer (ER+)	rs7223535	A	G	0.27	-0.046	0.0084	3.55e-08	log odds							1127	MR Base
Breast Cancer (ER+)	rs72658071	T	A	0.09	0.119	0.0128	1.802e-20	log odds							1127	MR Base
Breast Cancer (ER+)	rs72755295	G	A	0.03	0.148	0.0208	1.078e-12	log odds							1127	MR Base
Breast Cancer (ER+)	rs7280197	C	T	0.38	0.046	0.0082	1.888e-08	log odds							1127	MR Base
Breast Cancer (ER+)	rs73169065	T	A	0.11	0.111	0.0117	2.796e-21	log odds							1127	MR Base
Breast Cancer (ER+)	rs7463114	C	T	0.68	-0.068	0.0078	1.799e-18	log odds							1127	MR Base
Breast Cancer (ER+)	rs7500067	G	A	0.23	0.082	0.0086	1.678e-21	log odds							1127	MR Base
Breast Cancer (ER+)	rs7650602	C	T	0.44	0.057	0.0075	2.671e-14	log odds							1127	MR Base
Breast Cancer (ER+)	rs7697216	C	T	0.88	0.134	0.0118	8.412e-30	log odds							1127	MR Base
Breast Cancer (ER+)	rs7729559	T	C	0.22	0.057	0.0088	9.34e-11	log odds							1127	MR Base
Breast Cancer (ER+)	rs78029804	T	C	0.13	-0.076	0.011	4.878e-12	log odds							1127	MR Base
Breast Cancer (ER+)	rs78540526	T	C	0.08	0.328	0.0132	4.73e-136	log odds							1127	MR Base
Breast Cancer (ER+)	rs7862747	A	C	0.62	0.124	0.0077	4.493e-58	log odds							1127	MR Base
Breast Cancer (ER+)	rs7913694	G	A	0.32	-0.059	0.008	1.128e-13	log odds							1127	MR Base
Breast Cancer (ER+)	rs8105994	C	T	0.35	-0.077	0.0078	7.122e-23	log odds							1127	MR Base
Breast Cancer (ER+)	rs811458	C	T	0.69	0.051	0.008	1.686e-10	log odds							1127	MR Base
Breast Cancer (ER+)	rs946008	T	C	0.49	-0.086	0.0077	5.005e-29	log odds							1127	MR Base
Breast Cancer (ER+)	rs9952980	C	T	0.35	-0.055	0.0078	1.944e-12	log odds							1127	MR Base
Breast Cancer (ER+)	rs9954058	C	G	0.07	-0.106	0.0147	6.457e-13	log odds							1127	MR Base
Breast Cancer (ER-)	rs10069690	T	C	0.26	0.161	0.013	2.374e-35	log odds							1128	MR Base
Breast Cancer (ER-)	rs10096351	G	A	0.55	0.07	0.0114	8.234e-10	log odds							1128	MR Base
Breast Cancer (ER-)	rs10179592	C	T	0.9	0.116	0.0193	2.103e-09	log odds							1128	MR Base
Breast Cancer (ER-)	rs10885405	T	C	0.46	0.072	0.0113	2.354e-10	log odds							1128	MR Base
Breast Cancer (ER-)	rs10995201	G	A	0.16	-0.096	0.0159	1.39e-09	log odds							1128	MR Base
Breast Cancer (ER-)	rs11076805	A	C	0.25	-0.078	0.014	2.327e-08	log odds							1128	MR Base
Breast Cancer (ER-)	rs11571833	T	A	0.01	0.435	0.0588	1.456e-13	log odds							1128	MR Base
Breast Cancer (ER-)	rs12129456	G	T	0.41	-0.083	0.0118	1.481e-12	log odds							1128	MR Base
Breast Cancer (ER-)	rs12472404	C	G	0.23	-0.088	0.0137	1.398e-10	log odds							1128	MR Base
Breast Cancer (ER-)	rs12990503	G	C	0.74	-0.073	0.0126	5.698e-09	log odds							1128	MR Base
Breast Cancer (ER-)	rs1432679	T	C	0.57	-0.073	0.0113	1.046e-10	log odds							1128	MR Base
Breast Cancer (ER-)	rs17828955	C	T	0.26	-0.08	0.013	8.746e-10	log odds							1128	MR Base
Breast Cancer (ER-)	rs183438976	T	C	0.1	0.128	0.0186	4.895e-12	log odds							1128	MR Base
Breast Cancer (ER-)	rs189268208	G	A	0.09	0.112	0.0196	1.242e-08	log odds							1128	MR Base
Breast Cancer (ER-)	rs191981806	C	T	0.03	0.196	0.036	4.959e-08	log odds							1128	MR Base
Breast Cancer (ER-)	rs199504893	CA	C	0.41	-0.066	0.0118	2.229e-08	log odds							1128	MR Base
Breast Cancer (ER-)	rs2169137	C	G	0.74	-0.128	0.0128	1.524e-23	log odds							1128	MR Base
Breast Cancer (ER-)	rs2731830	A	G	0.96	-0.235	0.0419	2.185e-08	log odds							1128	MR Base
Breast Cancer (ER-)	rs2735846	G	C	0.5	-0.083	0.0117	1.225e-12	log odds							1128	MR Base
Breast Cancer (ER-)	rs2747652	C	T	0.53	0.099	0.0113	1.788e-18	log odds							1128	MR Base
Breast Cancer (ER-)	rs34810249	C	T	0.24	0.08	0.0138	5.674e-09	log odds							1128	MR Base
Breast Cancer (ER-)	rs3769823	G	A	0.71	-0.068	0.0121	1.578e-08	log odds							1128	MR Base
Breast Cancer (ER-)	rs4143044	G	T	0.77	0.083	0.0135	6.813e-10	log odds							1128	MR Base
Breast Cancer (ER-)	rs4528762	C	A	0.26	-0.121	0.0147	1.562e-16	log odds							1128	MR Base
Breast Cancer (ER-)	rs4784227	T	C	0.24	0.137	0.0128	1.165e-26	log odds							1128	MR Base
Breast Cancer (ER-)	rs55872725	T	C	0.42	-0.078	0.0115	9.271e-12	log odds							1128	MR Base
Breast Cancer (ER-)	rs56069439	A	C	0.3	0.155	0.0121	1.443e-37	log odds							1128	MR Base
Breast Cancer (ER-)	rs56309329	T	A	0.24	0.073	0.0131	2.106e-08	log odds							1128	MR Base
Breast Cancer (ER-)	rs56687477	A	G	0.16	-0.111	0.016	3.343e-12	log odds							1128	MR Base
Breast Cancer (ER-)	rs616402	T	C	0.31	-0.117	0.0124	3.336e-21	log odds							1128	MR Base
Breast Cancer (ER-)	rs62116991	C	G	0.42	0.067	0.0116	6.234e-09	log odds							1128	MR Base
Breast Cancer (ER-)	rs6569648	T	C	0.77	0.074	0.0135	4.045e-08	log odds							1128	MR Base
Breast Cancer (ER-)	rs6725517	G	A	0.41	-0.068	0.0122	2.164e-08	log odds							1128	MR Base
Breast Cancer (ER-)	rs76956704	T	C	0.03	0.219	0.0325	1.502e-11	log odds							1128	MR Base
Breast Cancer (ER-)	rs7710996	G	A	0.77	-0.077	0.0132	4.74e-09	log odds							1128	MR Base
Breast Cancer (ER-)	rs9397437	A	G	0.07	0.273	0.0206	3.597e-40	log odds							1128	MR Base
Colorectal Cancer	rs16892766	C	A	0.1	0.186										GCST003017	EBI GWAS Database
Colorectal Cancer	rs3184504	C	T	0.53	0.086										GCST003017	EBI GWAS Database
Colorectal Cancer	rs35360328	A	T	0.16	0.131										GCST003017	EBI GWAS Database
Colorectal Cancer	rs3802842	A	C	0.72	-0.117										GCST003017	EBI GWAS Database
Colorectal Cancer	rs4779584	C	T	0.81	-0.113										GCST003017	EBI GWAS Database
Colorectal Cancer	rs4939827	C	T	0.46	-0.122										GCST003017	EBI GWAS Database
Colorectal Cancer	rs6983267	T	G	0.5	-0.117										GCST003017	EBI GWAS Database
Colorectal Cancer	rs812481	G	C	0.58	0.086										GCST003017	EBI GWAS Database
Lung Cancer	rs11571818	C	T	0.01	0.661	0.16686	7.48e-05	log odds							966	MR Base
Lung Cancer	rs37004	T	C	0.23	-0.172	0.019417	7.798e-19	log odds							966	MR Base
Lung Cancer	rs446975	T	G	0.12	-0.262	0.022649	7.627e-31	log odds							966	MR Base
Lung Cancer	rs501942	T	C	0.11	0.187	0.034137	4.418e-08	log odds							966	MR Base
Lung Cancer	rs8040868	C	T	0.42	0.302	0.024535	8.215e-35	log odds							966	MR Base
Lung Cancer (Adenocarcinoma)	rs2736100	A	C	0.49	-0.219	0.021892	1.243e-23	log odds							965	MR Base
Lung Cancer (Adenocarcinoma)	rs56077333	A	C	0.34	0.309	0.040166	1.457e-14	log odds							965	MR Base
Lung Cancer (Squamous Cell)	rs11571818	C	T	0.01	0.866	0.307405	0.00482308	log odds							967	MR Base
Lung Cancer (Squamous Cell)	rs12914385	T	C	0.41	0.3	0.037745	2.062e-15	log odds							967	MR Base
Lung Cancer (Squamous Cell)	rs27996	G	A	0.42	-0.166	0.024244	7.957e-12	log odds							967	MR Base
Lung Cancer (Squamous Cell)	rs501942	T	C	0.11	0.263	0.056353	3.13e-06	log odds							967	MR Base
Multiple Myeloma	rs10936600	T	A		-0.182										GCST004483	EBI GWAS Database
Multiple Myeloma	rs139402	C	T		0.207										GCST004483	EBI GWAS Database
Multiple Myeloma	rs1423269	G	A		-0.157										GCST004483	EBI GWAS Database
Multiple Myeloma	rs1948915	C	T	0.34	0.122										GCST004483	EBI GWAS Database
Multiple Myeloma	rs2790457	A	G	0.26	-0.113										GCST004483	EBI GWAS Database
Multiple Myeloma	rs3132535	G	A		-0.182										GCST004483	EBI GWAS Database
Multiple Myeloma	rs34229995	G	C	0.03	0.315										GCST004483	EBI GWAS Database
Multiple Myeloma	rs34562254	A	G		0.262										GCST004483	EBI GWAS Database
Multiple Myeloma	rs6066835	C	T	0.08	0.231										GCST004483	EBI GWAS Database
Multiple Myeloma	rs6599192	A	G		-0.231										GCST004483	EBI GWAS Database
Multiple Myeloma	rs7193541	C	T	0.41	-0.122										GCST004483	EBI GWAS Database
Multiple Myeloma	rs7577599	C	T		-0.215										GCST004483	EBI GWAS Database
Multiple Myeloma	rs9372120	G	T	0.22	0.166										GCST004483	EBI GWAS Database
Ovarian Cancer	rs10962691	G	C	0.2	-0.213	0.01698	3.423e-36	log odds							1120	MR Base
Ovarian Cancer	rs115478735	T	A	0.19	0.099	0.01672	2.755e-09	log odds							1120	MR Base
Ovarian Cancer	rs11782652	G	A	0.07	0.152	0.02508	1.228e-09	log odds							1120	MR Base
Ovarian Cancer	rs12952824	A	C	0.22	0.103	0.0157	4.717e-11	log odds							1120	MR Base
Ovarian Cancer	rs1562314	T	A	0.64	-0.114	0.0144	2.884e-15	log odds							1120	MR Base
Ovarian Cancer	rs4449583	T	C	0.34	0.098	0.01426	7.684e-12	log odds							1120	MR Base
Ovarian Cancer	rs4808075	C	T	0.3	0.122	0.01437	1.627e-17	log odds							1120	MR Base
Ovarian Cancer	rs62276619	T	C	0.05	0.37	0.0284	8.461e-39	log odds							1120	MR Base
Ovarian Cancer	rs6496746	A	C	0.18	-0.095	0.01735	4.363e-08	log odds							1120	MR Base
Ovarian Cancer	rs7084454	A	G	0.33	0.088	0.01395	2.422e-10	log odds							1120	MR Base
Ovarian Cancer	rs71238846	A	G	0.18	0.127	0.01693	6.601e-14	log odds							1120	MR Base
Ovarian Cancer	rs73375000	T	C	0.13	-0.164	0.02023	5.638e-16	log odds							1120	MR Base
Ovarian Cancer (Clear Cell)	rs11651755	T	C	0.51	0.234	0.04051	7.861e-09	log odds							1124	MR Base
Ovarian Cancer (Low Malignant Potential)	rs28416813	G	C	0.31	-0.186	0.03386	4.22e-08	log odds							1233	MR Base
Ovarian Cancer (Low Malignant Potential)	rs2857540	T	G	0.68	-0.199	0.02952	1.431e-11	log odds							1233	MR Base
Ovarian Cancer (Low Malignant Potential)	rs6470637	G	A	0.13	-0.28	0.04498	5.097e-10	log odds							1233	MR Base
Ovarian Cancer (Low Malignant Potential)	rs7705526	A	C	0.33	0.224	0.02963	4.034e-14	log odds							1233	MR Base
Ovarian Cancer (Mucinous, Invasive And Low Malignant Potential)	rs112071820	GCCAGATTCAGAAT	G	0.28	0.251	0.03369	9.107e-14	log odds							1231	MR Base
Ovarian Cancer (Mucinous, Invasive And Low Malignant Potential)	rs11882871	G	A	0.31	-0.361	0.03708	2.299e-22	log odds							1231	MR Base
Ovarian Cancer (Mucinous, Invasive And Low Malignant Potential)	rs2857540	T	G	0.68	-0.242	0.03108	6.554e-15	log odds							1231	MR Base
Ovarian Cancer (Mucinous, Invasive And Low Malignant Potential)	rs320203	A	C	0.15	-0.251	0.04572	3.922e-08	log odds							1231	MR Base
Ovarian Cancer (Mucinous, Invasive And Low Malignant Potential)	rs874898	C	G	0.26	0.267	0.03462	1.129e-14	log odds							1231	MR Base
Ovarian Cancer (Mucinous, Invasive)	rs10188827	A	G	0.76	-0.272	0.04399	6.372e-10	log odds							1123	MR Base
Ovarian Cancer (Mucinous, Invasive)	rs2121245	G	A	0.23	0.259	0.04653	2.7e-08	log odds							1123	MR Base
Ovarian Cancer (Mucinous, Invasive)	rs688187	A	G	0.31	-0.288	0.04784	1.812e-09	log odds							1123	MR Base
Ovarian Cancer (Mucinous, Low Malignant Potential)	rs11882871	G	A	0.31	-0.48	0.0569	3.492e-17	log odds							1232	MR Base
Ovarian Cancer (Mucinous, Low Malignant Potential)	rs16848785	A	G	0.3	0.279	0.04865	9.76e-09	log odds							1232	MR Base
Ovarian Cancer (Mucinous, Low Malignant Potential)	rs2857540	T	G	0.68	-0.254	0.04556	2.506e-08	log odds							1232	MR Base
Ovarian Cancer (Mucinous, Low Malignant Potential)	rs4849174	C	T	0.26	0.29	0.05106	1.413e-08	log odds							1232	MR Base
Ovarian Cancer (Serous, High Grade)	rs10962691	G	C	0.2	-0.299	0.02083	1.321e-46	log odds							1121	MR Base
Ovarian Cancer (Serous, High Grade)	rs115478735	T	A	0.19	0.133	0.01969	1.59e-11	log odds							1121	MR Base
Ovarian Cancer (Serous, High Grade)	rs11782652	G	A	0.07	0.198	0.02923	1.315e-11	log odds							1121	MR Base
Ovarian Cancer (Serous, High Grade)	rs12023270	T	C	0.26	0.103	0.01758	4.061e-09	log odds							1121	MR Base
Ovarian Cancer (Serous, High Grade)	rs12594752	T	C	0.13	-0.133	0.02352	1.681e-08	log odds							1121	MR Base
Ovarian Cancer (Serous, High Grade)	rs13254990	T	C	0.32	-0.099	0.017	5.885e-09	log odds							1121	MR Base
Ovarian Cancer (Serous, High Grade)	rs1400482	A	G	0.13	-0.234	0.02465	2.079e-21	log odds							1121	MR Base
Ovarian Cancer (Serous, High Grade)	rs1562314	T	A	0.64	-0.129	0.01709	3.854e-14	log odds							1121	MR Base
Ovarian Cancer (Serous, High Grade)	rs4808075	C	T	0.3	0.18	0.01696	2.756e-26	log odds							1121	MR Base
Ovarian Cancer (Serous, High Grade)	rs6005807	C	T	0.9	0.153	0.02701	1.572e-08	log odds							1121	MR Base
Ovarian Cancer (Serous, High Grade)	rs62276619	T	C	0.05	0.486	0.03241	7.872e-51	log odds							1121	MR Base
Ovarian Cancer (Serous, High Grade)	rs7084454	A	G	0.33	0.098	0.01655	2.654e-09	log odds							1121	MR Base
Ovarian Cancer (Serous, High Grade)	rs7217120	C	T	0.27	0.132	0.01723	1.844e-14	log odds							1121	MR Base
Ovarian Cancer (Serous, High Grade)	rs72709458	T	C	0.22	0.139	0.01968	1.886e-12	log odds							1121	MR Base
Ovarian Cancer (Serous, High Grade)	rs7405776	G	A	0.62	-0.096	0.01612	2.48e-09	log odds							1121	MR Base
Ovarian Cancer (Serous, High and Low Grade)	rs10103314	C	A	0.13	-0.242	0.02393	4.846e-24	log odds							1228	MR Base
Ovarian Cancer (Serous, High and Low Grade)	rs10962662	A	C	0.24	-0.257	0.01873	7.032e-43	log odds							1228	MR Base
Ovarian Cancer (Serous, High and Low Grade)	rs11658063	G	C	0.6	-0.102	0.01558	5.876e-11	log odds							1228	MR Base
Ovarian Cancer (Serous, High and Low Grade)	rs11782652	G	A	0.07	0.188	0.02854	4.481e-11	log odds							1228	MR Base
Ovarian Cancer (Serous, High and Low Grade)	rs13254990	T	C	0.32	-0.105	0.01653	2.585e-10	log odds							1228	MR Base
Ovarian Cancer (Serous, High and Low Grade)	rs1562314	T	A	0.64	-0.133	0.01662	1.003e-15	log odds							1228	MR Base
Ovarian Cancer (Serous, High and Low Grade)	rs4808075	C	T	0.3	0.168	0.0165	3.263e-24	log odds							1228	MR Base
Ovarian Cancer (Serous, High and Low Grade)	rs6005807	C	T	0.9	0.153	0.02624	5.774e-09	log odds							1228	MR Base
Ovarian Cancer (Serous, High and Low Grade)	rs61776212	G	C	0.26	0.098	0.01724	1.185e-08	log odds							1228	MR Base
Ovarian Cancer (Serous, High and Low Grade)	rs62276619	T	C	0.05	0.46	0.03171	1.154e-47	log odds							1228	MR Base
Ovarian Cancer (Serous, High and Low Grade)	rs635634	T	C	0.2	0.123	0.01912	1.128e-10	log odds							1228	MR Base
Ovarian Cancer (Serous, High and Low Grade)	rs6496746	A	C	0.18	-0.112	0.02014	2.681e-08	log odds							1228	MR Base
Ovarian Cancer (Serous, High and Low Grade)	rs7084454	A	G	0.33	0.099	0.01609	9.144e-10	log odds							1228	MR Base
Ovarian Cancer (Serous, High and Low Grade)	rs7217120	C	T	0.27	0.133	0.01674	2.353e-15	log odds							1228	MR Base
Ovarian Cancer (Serous, High and Low Grade)	rs72709458	T	C	0.22	0.144	0.01912	6.132e-14	log odds							1228	MR Base
Ovarian Cancer (Serous, Low Grade and Low Malignant Potential)	rs10103314	C	A	0.13	-0.382	0.04774	1.186e-15	log odds							1229	MR Base
Ovarian Cancer (Serous, Low Grade and Low Malignant Potential)	rs150293538	T	C	0.02	-0.783	0.143	4.362e-08	log odds							1229	MR Base
Ovarian Cancer (Serous, Low Grade and Low Malignant Potential)	rs1562315	A	T	0.69	-0.168	0.03024	2.614e-08	log odds							1229	MR Base
Ovarian Cancer (Serous, Low Grade and Low Malignant Potential)	rs34466582	T	C	0.21	0.188	0.03354	1.941e-08	log odds							1229	MR Base
Ovarian Cancer (Serous, Low Grade and Low Malignant Potential)	rs7705526	A	C	0.33	0.28	0.03003	9.879e-21	log odds							1229	MR Base
Ovarian Cancer (Serous, Low Grade and Low Malignant Potential)	rs7902587	T	C	0.1	0.257	0.04589	2.139e-08	log odds							1229	MR Base
Ovarian Cancer (Serous, Low Grade and Low Malignant Potential)	rs8098244	G	A	0.72	-0.174	0.03147	3.105e-08	log odds							1229	MR Base
Ovarian Cancer (Serous, Low Grade and Low Malignant Potential)	rs9870207	G	A	0.31	-0.176	0.03254	5.926e-08	log odds							1229	MR Base
Ovarian Cancer (Serous, Low Malignant Potential)	rs13113999	G	T	0.48	-0.203	0.03728	5.172e-08	log odds							1230	MR Base
Ovarian Cancer (Serous, Low Malignant Potential)	rs1400482	A	G	0.13	-0.393	0.05799	1.241e-11	log odds							1230	MR Base
Ovarian Cancer (Serous, Low Malignant Potential)	rs7705526	A	C	0.33	0.324	0.03619	3.216e-19	log odds							1230	MR Base
Prostate Cancer	rs10007915	G	C	0.41	-0.12	0.0081	8.135e-50	log odds							1174	MR Base
Prostate Cancer	rs1004030	C	T	0.42	-0.046	0.0082	1.759e-08	log odds							1174	MR Base
Prostate Cancer	rs1004934	C	G	0.39	0.057	0.0081	1.644e-12	log odds							1174	MR Base
Prostate Cancer	rs10090154	C	T	0.9	-0.354	0.0121	1.42e-188	log odds							1174	MR Base
Prostate Cancer	rs10122495	A	T	0.7	-0.05	0.0088	1.247e-08	log odds							1174	MR Base
Prostate Cancer	rs10175792	G	A	0.47	-0.08	0.0079	4.211e-24	log odds							1174	MR Base
Prostate Cancer	rs10460109	C	T	0.59	-0.044	0.008	3.538e-08	log odds							1174	MR Base
Prostate Cancer	rs1048169	C	T	0.38	0.061	0.0081	5.54e-14	log odds							1174	MR Base
Prostate Cancer	rs1058319	T	C	0.14	-0.126	0.0124	2.717e-24	log odds							1174	MR Base
Prostate Cancer	rs10774740	T	G	0.38	-0.074	0.0082	1.616e-19	log odds							1174	MR Base
Prostate Cancer	rs10777196	T	G	0.7	0.06	0.0089	1.828e-11	log odds							1174	MR Base
Prostate Cancer	rs10793821	T	C	0.58	0.053	0.008	4.473e-11	log odds							1174	MR Base
Prostate Cancer	rs10807802	A	T	0.49	-0.047	0.0086	4.057e-08	log odds							1174	MR Base
Prostate Cancer	rs10840603	G	A	0.8	-0.17	0.0098	8.55e-68	log odds							1174	MR Base
Prostate Cancer	rs10845938	G	A	0.55	0.057	0.008	8.678e-13	log odds							1174	MR Base
Prostate Cancer	rs11083450	C	T	0.51	-0.096	0.0079	6.543e-34	log odds							1174	MR Base
Prostate Cancer	rs11135766	T	C	0.57	-0.129	0.008	1.391e-58	log odds							1174	MR Base
Prostate Cancer	rs11263763	A	G	0.53	0.203	0.008	1.83e-142	log odds							1174	MR Base
Prostate Cancer	rs112871118	CGT	C	0.27	0.061	0.0095	1.783e-10	log odds							1174	MR Base
Prostate Cancer	rs113822101	GC	G	0.53	-0.067	0.0079	2.002e-17	log odds							1174	MR Base
Prostate Cancer	rs1147105	A	G	0.36	-0.057	0.0084	1.605e-11	log odds							1174	MR Base
Prostate Cancer	rs11511618	A	G	0.18	-0.059	0.0104	1.253e-08	log odds							1174	MR Base
Prostate Cancer	rs11568818	C	T	0.45	-0.074	0.0082	1.446e-19	log odds							1174	MR Base
Prostate Cancer	rs11606284	C	T	0.18	-0.065	0.0106	6.441e-10	log odds							1174	MR Base
Prostate Cancer	rs11629412	C	G	0.58	0.057	0.0082	2.792e-12	log odds							1174	MR Base
Prostate Cancer	rs11666569	T	C	0.29	-0.052	0.009	9.848e-09	log odds							1174	MR Base
Prostate Cancer	rs11681263	A	C	0.25	-0.062	0.0092	1.593e-11	log odds							1174	MR Base
Prostate Cancer	rs1182	A	C	0.22	0.058	0.0095	9.608e-10	log odds							1174	MR Base
Prostate Cancer	rs11863709	T	C	0.04	-0.148	0.022	1.676e-11	log odds							1174	MR Base
Prostate Cancer	rs12139208	C	T	0.63	-0.046	0.0082	2.332e-08	log odds							1174	MR Base
Prostate Cancer	rs12496052	T	G	0.42	0.083	0.0081	1.222e-24	log odds							1174	MR Base
Prostate Cancer	rs12570611	C	G	0.32	-0.07	0.0085	1.976e-16	log odds							1174	MR Base
Prostate Cancer	rs12629813	T	C	0.44	-0.085	0.008	1.994e-26	log odds							1174	MR Base
Prostate Cancer	rs12665339	G	A	0.17	0.062	0.0106	6.557e-09	log odds							1174	MR Base
Prostate Cancer	rs12701838	G	A	0.27	-0.069	0.0094	1.966e-13	log odds							1174	MR Base
Prostate Cancer	rs12769019	G	A	0.27	0.06	0.0089	2.303e-11	log odds							1174	MR Base
Prostate Cancer	rs12795301	A	C	0.16	0.22	0.0105	1.461e-97	log odds							1174	MR Base
Prostate Cancer	rs12821205	C	T	0.55	-0.047	0.008	5.299e-09	log odds							1174	MR Base
Prostate Cancer	rs1283104	G	C	0.38	0.047	0.0082	9.942e-09	log odds							1174	MR Base
Prostate Cancer	rs12956892	T	G	0.3	0.05	0.0086	7.009e-09	log odds							1174	MR Base
Prostate Cancer	rs13131954	G	A	0.52	-0.06	0.0079	2.532e-14	log odds							1174	MR Base
Prostate Cancer	rs13174377	G	A	0.04	0.143	0.021	9.165e-12	log odds							1174	MR Base
Prostate Cancer	rs13332673	T	G	0.01	0.225	0.0394	1.195e-08	log odds							1174	MR Base
Prostate Cancer	rs13388646	T	C	0.06	0.099	0.016	5.215e-10	log odds							1174	MR Base
Prostate Cancer	rs141536087	GCGCA	G	0.15	0.08	0.0113	1.049e-12	log odds							1174	MR Base
Prostate Cancer	rs142449279	A	G	0.02	-0.176	0.0312	1.599e-08	log odds							1174	MR Base
Prostate Cancer	rs145172691	T	C	0.03	0.145	0.0239	1.27e-09	log odds							1174	MR Base
Prostate Cancer	rs146564277	A	G	0.03	-0.185	0.0262	1.652e-12	log odds							1174	MR Base
Prostate Cancer	rs1482680	A	G	0.67	-0.05	0.0085	3.767e-09	log odds							1174	MR Base
Prostate Cancer	rs1634741	C	T	0.29	-0.072	0.0092	5.981e-15	log odds							1174	MR Base
Prostate Cancer	rs17023964	C	G	0.49	-0.113	0.0079	1.727e-46	log odds							1174	MR Base
Prostate Cancer	rs17120257	C	T	0.13	0.156	0.0116	3.978e-41	log odds							1174	MR Base
Prostate Cancer	rs17156041	T	C	0.22	-0.126	0.0097	1.069e-38	log odds							1174	MR Base
Prostate Cancer	rs17464492	G	A	0.28	-0.143	0.0089	6.201e-58	log odds							1174	MR Base
Prostate Cancer	rs17749618	G	A	0.32	-0.061	0.0085	7.795e-13	log odds							1174	MR Base
Prostate Cancer	rs17819816	T	C	0.14	0.073	0.0114	1.353e-10	log odds							1174	MR Base
Prostate Cancer	rs1800057	G	C	0.02	0.15	0.026	7.963e-09	log odds							1174	MR Base
Prostate Cancer	rs1811698	C	T	0.89	0.099	0.0131	4.365e-14	log odds							1174	MR Base
Prostate Cancer	rs1881502	C	T	0.81	-0.058	0.0101	8.795e-09	log odds							1174	MR Base
Prostate Cancer	rs1935581	T	C	0.37	-0.048	0.0082	5.989e-09	log odds							1174	MR Base
Prostate Cancer	rs2007886	C	T	0.11	-0.098	0.0135	4.111e-13	log odds							1174	MR Base
Prostate Cancer	rs2136769	C	A	0.44	0.055	0.008	8.793e-12	log odds							1174	MR Base
Prostate Cancer	rs2137305	G	C	0.73	-0.054	0.008	1.141e-11	log odds	Yes	0.990579	rs6999833	T	G	0.5608	1174	MR Base
Prostate Cancer	rs2191139	C	T	0.75	0.087	0.0093	5.028e-21	log odds							1174	MR Base
Prostate Cancer	rs2238775	A	G	0.45	-0.045	0.0081	3.667e-08	log odds							1174	MR Base
Prostate Cancer	rs2242652	A	G	0.21	-0.16	0.0105	2.644e-52	log odds							1174	MR Base
Prostate Cancer	rs2740358	C	T	0.65	-0.08	0.0083	4.345e-22	log odds							1174	MR Base
Prostate Cancer	rs28485589	G	A	0.06	-0.244	0.0176	9.72e-44	log odds							1174	MR Base
Prostate Cancer	rs3110641	G	A	0.78	-0.069	0.0095	3.498e-13	log odds							1174	MR Base
Prostate Cancer	rs3131784	T	C	0.52	-0.054	0.008	1.244e-11	log odds							1174	MR Base
Prostate Cancer	rs34419824	T	A	0.19	0.072	0.0099	3.269e-13	log odds							1174	MR Base
Prostate Cancer	rs34925593	C	T	0.48	0.047	0.0084	2.896e-08	log odds							1174	MR Base
Prostate Cancer	rs35477237	G	A	0.52	-0.068	0.0083	2.089e-16	log odds							1174	MR Base
Prostate Cancer	rs375314312	T	G	0.53	-0.047	0.0085	3.673e-08	log odds							1174	MR Base
Prostate Cancer	rs4245739	A	C	0.74	0.092	0.0091	3.186e-24	log odds							1174	MR Base
Prostate Cancer	rs4713266	T	C	0.48	-0.051	0.0079	7.701e-11	log odds							1174	MR Base
Prostate Cancer	rs4727386	A	G	0.46	0.105	0.008	1.036e-39	log odds							1174	MR Base
Prostate Cancer	rs4924487	C	G	0.84	0.062	0.0109	1.154e-08	log odds							1174	MR Base
Prostate Cancer	rs4992382	A	T	0.14	0.07	0.0111	2.399e-10	log odds							1174	MR Base
Prostate Cancer	rs58235267	G	C	0.47	0.117	0.0079	4.904e-50	log odds							1174	MR Base
Prostate Cancer	rs59015435	A	G	0.07	0.091	0.0152	1.747e-09	log odds							1174	MR Base
Prostate Cancer	rs60079197	T	A	0.19	0.07	0.0102	7.235e-12	log odds							1174	MR Base
Prostate Cancer	rs61307529	A	T	0.48	0.135	0.0081	5.225e-62	log odds							1174	MR Base
Prostate Cancer	rs61735792	A	G	0.02	0.23	0.0332	4.277e-12	log odds							1174	MR Base
Prostate Cancer	rs62003551	G	A	0.14	-0.101	0.0117	8.716e-18	log odds							1174	MR Base
Prostate Cancer	rs6470486	C	T	0.79	-0.069	0.0097	1.314e-12	log odds							1174	MR Base
Prostate Cancer	rs6501436	A	G	0.52	-0.162	0.0079	5.345e-93	log odds							1174	MR Base
Prostate Cancer	rs6557265	C	T	0.42	-0.077	0.008	6.271e-22	log odds							1174	MR Base
Prostate Cancer	rs6946302	C	A	0.7	-0.068	0.0086	3.178e-15	log odds							1174	MR Base
Prostate Cancer	rs6982324	C	G	0.03	0.447	0.0204	2.01e-106	log odds							1174	MR Base
Prostate Cancer	rs6983267	T	G	0.49	-0.2	0.0079	5.82e-142	log odds							1174	MR Base
Prostate Cancer	rs7094871	G	C	0.54	0.043	0.008	5.403e-08	log odds							1174	MR Base
Prostate Cancer	rs71279357	T	A	0.27	-0.089	0.0093	7.829e-22	log odds							1174	MR Base
Prostate Cancer	rs73307943	A	G	0.1	0.073	0.013	1.716e-08	log odds							1174	MR Base
Prostate Cancer	rs7522437	A	G	0.46	-0.046	0.008	1.113e-08	log odds							1174	MR Base
Prostate Cancer	rs75358080	G	A	0.04	-0.145	0.0216	1.79e-11	log odds							1174	MR Base
Prostate Cancer	rs75550450	T	A	0.1	-0.089	0.0135	5.544e-11	log odds							1174	MR Base
Prostate Cancer	rs7572765	C	G	0.73	-0.081	0.0088	4.71e-20	log odds							1174	MR Base
Prostate Cancer	rs7580494	T	C	0.39	0.055	0.0081	1.028e-11	log odds							1174	MR Base
Prostate Cancer	rs767127	G	A	0.5	0.051	0.0079	9.111e-11	log odds							1174	MR Base
Prostate Cancer	rs76765083	G	T	0.08	-0.303	0.0159	6.531e-81	log odds							1174	MR Base
Prostate Cancer	rs7679542	G	A	0.35	-0.086	0.0083	5.415e-25	log odds							1174	MR Base
Prostate Cancer	rs76832527	A	G	0.17	0.098	0.0105	9.377e-21	log odds							1174	MR Base
Prostate Cancer	rs77334358	T	C	0.02	-0.28	0.0358	4.894e-15	log odds							1174	MR Base
Prostate Cancer	rs78416326	C	G	0.21	-0.176	0.0102	6.175e-67	log odds							1174	MR Base
Prostate Cancer	rs7911198	A	G	0.56	-0.175	0.0079	1e-108	log odds							1174	MR Base
Prostate Cancer	rs7996468	T	C	0.78	-0.068	0.0099	4.542e-12	log odds							1174	MR Base
Prostate Cancer	rs80326387	A	G	0.26	0.057	0.0091	4.642e-10	log odds							1174	MR Base
Prostate Cancer	rs8052913	T	C	0.62	-0.046	0.0081	1.565e-08	log odds							1174	MR Base
Prostate Cancer	rs8093601	C	G	0.44	0.045	0.0081	2.578e-08	log odds							1174	MR Base
Prostate Cancer	rs817833	T	G	0.89	-0.073	0.0131	2.201e-08	log odds							1174	MR Base
Prostate Cancer	rs823121	A	G	0.43	-0.047	0.008	3.635e-09	log odds							1174	MR Base
Prostate Cancer	rs878987	G	A	0.15	0.064	0.0117	4.72e-08	log odds							1174	MR Base
Prostate Cancer	rs911846	A	G	0.19	-0.062	0.0104	2.093e-09	log odds							1174	MR Base
Prostate Cancer	rs9306894	G	A	0.36	0.078	0.0082	2.652e-21	log odds							1174	MR Base
Prostate Cancer	rs9369290	T	C	0.28	0.082	0.0088	1.466e-20	log odds							1174	MR Base
Prostate Cancer	rs9443189	G	A	0.14	-0.064	0.0116	4.396e-08	log odds							1174	MR Base
Prostate Cancer	rs9625483	A	G	0.03	0.134	0.024	2.475e-08	log odds							1174	MR Base
Prostate Cancer	rs9812088	A	G	0.3	-0.052	0.0088	2.608e-09	log odds							1174	MR Base
Prostate Cancer	rs9846396	T	C	0.44	0.046	0.008	1.113e-08	log odds							1174	MR Base
Prostate Cancer	rs9898040	G	T	0.05	0.15	0.0182	1.348e-16	log odds							1174	MR Base
Prostate Cancer	rs9907478	T	C	0.08	0.106	0.0147	4.55e-13	log odds							1174	MR Base
Prostate Cancer	rs9978557	T	C	0.1	-0.101	0.0143	1.714e-12	log odds							1174	MR Base
Thyroid Cancer	rs11693806	G	C	0.68	-0.358										GCST004144	EBI GWAS Database
Thyroid Cancer	rs12129938	G	A	0.2	-0.278										GCST004144	EBI GWAS Database
Thyroid Cancer	rs1588635	C	A	0.6	-0.525										GCST004144	EBI GWAS Database
Thyroid Cancer	rs2289261	C	G	0.68	0.207										GCST004144	EBI GWAS Database
Thyroid Cancer	rs2466076	T	G	0.52	-0.278										GCST004144	EBI GWAS Database
Thyroid Cancer	rs368187	C	G	0.42	-0.329										GCST004144	EBI GWAS Database
Thyroid Cancer	rs73227498	T	A	0.13	-0.315										GCST004144	EBI GWAS Database
Thyroid Cancer	rs7902587	T	C	0.11	0.344										GCST004144	EBI GWAS Database

## Sheet: S2 - QALY Codes
S2 table: Medical condition HES and primary care codes
Legend: All ICD 9, ICD 10, Read 2 and Read 3 codes used to code the 240 included medical conditions in UK Biobank HES and primary care data. HES = hospital episode statistics, ICD = international classification of disease.
ICD 9 code	Description of ICD 9 code	ICD 10 code	Read 2 code	Read 3 code
042	Human immunodeficiency virus (hiv) disease	B20	A788,A789,AyuC,Eu024,L179,R109,43C3	A788,A789,AyuC,Eu024,R109,43C3,X003P
135	Sarcoidosis	D86	AD5	AD5
149	Malignant neoplasm of other and ill-defined sites within the lip oral cavity and pharynx	C14	B0z	B0z
151	Malignant neoplasm of stomach	C16	B11	B11
153	Malignant neoplasm of colon	C18	B13	B13
155	Malignant neoplasm of liver and intrahepatic bile ducts	C22	B15	B15
162	Malignant neoplasm of trachea bronchus and lung	C33,C34	B22	B22
172	Malignant melanoma of skin	C43	B32	B32
173	Other malignant neoplasm of skin	C44	B33	B33
174	Malignant neoplasm of female breast	C50	B34	B34
179	Malignant neoplasm of uterus-part unspecified	C55	B40	B40
180	Malignant neoplasm of cervix uteri	C53	B41	B41
185	Malignant neoplasm of prostate	C61	B46	B46
188	Malignant neoplasm of bladder	C67	B49	B49
189	Malignant neoplasm of kidney and other and unspecified urinary organs	C64,C65,C66,C68	B4A	B4A
191	Malignant neoplasm of brain	C71	B51	B51
195	Malignant neoplasm of other and ill-defined sites	C76	B55	B55
199	Malignant neoplasm without specification of site	C80	B59	B59
201	Hodgkin's disease	C81	B61	B61
202	Other malignant neoplasms of lymphoid and histiocytic tissue	C82,C83,C84,C85,C96	B62	B62
208	Leukemia of unspecified cell type	C95	B68	B68
211	Benign neoplasm of other parts of digestive system	D12,D13,D20	B71	B71
215	Other benign neoplasm of connective and other soft tissue	D21	B75	B75
216	Benign neoplasm of skin	D22,D23	B76	B76
217	Benign neoplasm of breast	D24	B77	B77
218	Uterine leiomyoma	D25	B78	B78
229	Benign neoplasm of other and unspecified sites	D36	B7z	B7z
238	Neoplasm of uncertain behavior of other and unspecified sites and tissues	D45,D46,D47,D48	B93	B93
239	Neoplasms Of Unspecified Nature	D49	BA0	BA0
240	Simple and unspecified goiter	E01,E04	C00	C00
242	Thyrotoxicosis with or without goiter	E05	C02	C02
244	Acquired hypothyroidism	E02,E03	C04	C04
245	Thyroiditis	E06	C05	C05
246	Other disorders of thyroid	E07	C06	C06
250	Diabetes mellitus	E10,E11,E12,E13,E14	C10	C10
251	Other disorders of pancreatic internal secretion	E16	C11	C11
252	Disorders of parathyroid gland	E20,E21	C12	C12
253	Disorders of the pituitary gland and its hypothalamic control	E22,E23	C13	C13
255	Disorders of adrenal glands	E24,E25,E26,E27	C15	C15
256	Ovarian dysfunction	E28	C16	C16
259	Other endocrine disorders	E30,E34,E35	C1z	C1z
271	Disorders of carbohydrate transport and metabolism	E73,E74,E77	C31	C31
272	Disorders of lipoid metabolism	E71,E75,E78	C32	C32
274	Gout	M10, M1A	C34	C34,X40PQ
275	Disorders of mineral metabolism	E83	C35	C35
277	Other and unspecified disorders of metabolism	E76,E79,E80,E84,E85,E88	C37	C37
278	Overweight, obesity and other hyperalimentation	E65,E66,E67,E68	C38	C38
279	Disorders involving the immune mechanism	D80,D81,D82,D83,D84,D89	C39	C39
280	Iron deficiency anemias	D50	D00	D00
282	Hereditary hemolytic anemias	D55,D56,D57,D58	D10	D10
285	Other and unspecified anemias	D62,D63,D64	D21	D21
286	Coagulation defects	D65,D66,D67,D68	D30	D30
287	Purpura and other hemorrhagic conditions	D69	D31	D31
288	Diseases of white blood cells	D70,D71,D72	D40	D40
289	Other diseases of blood and blood-forming organs	D73,D74,D75,D77,D89,I88	D41	D41
294	Persistent mental disorders due to conditions classified elsewhere	F02,F04,F06,F09	E04	E04
295	Schizophrenic disorders	F20,F21,F23,F25	E10	E10
296	Episodic mood disorders	F30,F31,F32,F33,F34,F38,F39	E11	E11
297	Delusional disorders	F22,F24	E12	E12
298	Other nonorganic psychoses	F23,F28,F29	E13	E13
300	Anxiety, dissociative and somatoform disorders	F40,F41,F42,F44,F45,F48,F68	E20	E20
301	Personality disorders	F60,F61,F62,F68,F69	E21	E21
302	Sexual and gender identity disorders	F52,F64,F65,F66	E22	E22
303	Alcohol dependence syndrome	F10	E23	E23
304	Drug dependence	F11,F12,F13,F14,F15,F16,F17,F18,F19	E24	E24
305	Nondependent abuse of drugs	F10,F11,F12,F13,F14,F15,F16,F17,F18,F19,F55	E25	E25,Xa1bX
306	Physiological malfunction arising from mental factors	F45.8	E26	E26
307	Special symptoms or syndromes not elsewhere classified	F50,F51,F95,F98	E27	E27
309	Adjustment reaction	F43.1,F43.2,F43.8,F43.9,F93.0,F94.8	E29	E29
310	Specific nonpsychotic mental disorders due to brain damage	F07	E2A	E2A
311	Depressive disorder not elsewhere classified	F32.9	E2B	E2B
312	Disturbance of conduct not elsewhere classified	F63,F91,F92	E2C	E2C
314	Hyperkinetic syndrome of childhood	F90	E2E	E2E
315	Specific delays in development	F80,F81,F82,F83,F88,F89	E2F	E2F
319	Unspecified mental retardation	F78,F79	E31	E31
331	Other cerebral degenerations	G30,G31,G91,G93,G94	F11	F11
332	Parkinson's disease	G20,G21,G22	F12	F12
333	Other extrapyramidal disease and abnormal movement disorders	G10,G23,G24,G25,G26	F13	F13
336	Other diseases of spinal cord	G32.0,G95	F16	F16
337	Disorders of the autonomic nervous system	G90	F17	F17
340	Multiple sclerosis	G35	F20	F20
343	Infantile cerebral palsy	G80	F23	F23
344	Other paralytic syndromes	G82,G83	F24	F24
345	Epilepsy	G40,G41	F25	F25
346	Migraine	G43	F26	F26
347	Cataplexy and narcolepsy	G47.4	F27	F27
348	Other conditions of brain	G93,G94	F28	F28
349	Other and unspecified disorders of the nervous system	G96,G97,G98,G99	F29	F29
351	Facial nerve disorders	G51	F31	F31
353	Nerve root and plexus disorders	G54,G55	F33	F33
354	Mononeuritis of upper limb and mononeuritis multiplex	G56,G58.7	F34	F34
355	Mononeuritis of lower limb and unspecified site	G57,G58.0,G58.8,G58.9,G59	F35	F35
356	Hereditary and idiopathic peripheral neuropathy	G60	F36	F36
359	Muscular dystrophies and other myopathies	G71,G72,G73	F39	F39
360	Disorders of the globe	H44,H45	F40	F40
361	Retinal detachments and defects	H33	F41	F41
362	Other retinal disorders	H34,H35,H36	F42	F42
365	Glaucoma	H40,H42	F45	F45
366	Cataract	H25,H26,H28	F46	F46
367	Disorders of refraction and accommodation	H52	F47	F47
368	Visual disturbances	H53	F48	F48
369	Blindness and low vision	H54	F49	F49
370	Keratitis	H16	F4A	F4A
372	Disorders of conjunctiva	H10,H11,H13	F4C	F4C
374	Other disorders of eyelids	H02	F4E	F4E
375	Disorders of lacrimal system	H04,H06.0	F4F	F4F
377	Disorders of optic nerve and visual pathways	H46,H47,H48	F4H	F4H
379	Other disorders of eye	H15,H19,H27,H43,H55,H57,H58	F4K	F4K
384	Other disorders of tympanic membrane	H72,H73	F54	F54
389	Hearing loss	H90,H91	F59	F59
401	Essential hypertension	I10	G20	G20
410	Acute myocardial infarction	I21,I22	G30	G30
411	Other acute and subacute forms of ischemic heart disease	I24	G31	G31
412	Old myocardial infarction	I25.2	G32	G32
413	Angina pectoris	I20	G33	G33
414	Other forms of chronic ischemic heart disease	I25.1,I25.3,I25.4,I25.7,I25.8,I25.9	G34	G34
416	Chronic pulmonary heart disease	I27	G41	G41
424	Other diseases of endocardium	I34,I35,I36,I37,I38,I39	G54	G54
425	Cardiomyopathy	I42,I43	G55	G55
426	Conduction disorders	I44,I45	G56	G56
427	Cardiac dysrhythmias	I46,I47,I48,I49	G57	G57
428	Heart failure	I50	G58	G58
429	Ill-defined descriptions and complications of heart disease	I51,I52,I97.0,I97.1	G5y	G5y
433	Occlusion and stenosis of precerebral arteries	I63,I65	G63	G63
435	Transient cerebral ischemia	G45.0,G45.1,G45.2,G45.3,G45.8,G45.9,G46	G65	G65
436	Acute but ill-defined cerebrovascular disease	NONE	G66	G66
437	Other and ill-defined cerebrovascular disease	G45.4,I67,I68	G67	G67
438	Late effects of cerebrovascular disease	I69	G68	G68
440	Atherosclerosis	I70	G70	G70
441	Aortic aneurysm and dissection	I71,I79.0	G71	G71
442	Other aneurysm	I72	G72	G72
443	Other peripheral vascular disease	I73,I77.7	G73	G73
444	Arterial embolism and thrombosis	I74	G74	G74
446	Polyarteritis nodosa and allied conditions	M30,M31	G75	G75
447	Other disorders of arteries and arterioles	I77	G76	G76
451	Phlebitis and thrombophlebitis	I80	G80	G80
453	Other venous embolism and thrombosis	I82	G82	G82
454	Varicose veins of lower extremities	I83	G83	G83
455	Hemorrhoids	I84	G84	G84
457	Noninfectious disorders of lymphatic channels	I89,I97.2	G86	G86
459	Other disorders of circulatory system	I87,I98,I99,R58	G8y	G8y
473	Chronic sinusitis	J32	H13	H13
474	Chronic disease of tonsils and adenoids	J35	H14	H14
477	Allergic rhinitis	J30	H17	H17
491	Chronic bronchitis	J41,J42	H31	H31
492	Emphysema	J43	H32	H32
493	Asthma	J45,J46	H33	H33
496	Chronic airway obstruction not elsewhere classified	J44	H3y,H3z	H3y,H3z
500	Coal workers' pneumoconiosis	J60	H40	H40
518	Other diseases of lung	J80,J81,J82,J96,J98.0,J98.1,J98.2,J98.3,J98.4	H58	H58
519	Other diseases of respiratory system	J95,J98.5,J98.6,J98.8,J98.9	H5y	H5y
521	Diseases of hard tissues of teeth	K02,K03	J01	J01
524	Dentofacial anomalies including malocclusion	K07	J04	J04
525	Other diseases and conditions of the teeth and supporting structures	K08	J05	J05
530	Diseases of esophagus	K20,K21,K22,K23	J10	J10
531	Gastric ulcer	K25	J11	J11
535	Gastritis and duodenitis	K29	J15	J15
536	Disorders of function of stomach	K30,K31.0,K31.83,K31.84,K94.2	J16	J16
537	Other disorders of stomach and duodenum	K31.1,K31.2,K31.3,K31.4,K31.5,K31.6,K31.7,K31.81,K31.82,K31.89,K31.9	J17	J17
550	Inguinal hernia	K40	J30	J30
553	Other hernia of abdominal cavity without mention of obstruction or gangrene	K41.2,K41.9,K42.9,K43.2,K43.5,K43.9,K44.9,K45.8,K46.9
555	Regional enteritis	K50	J40	J40
556	Ulcerative enterocolitis	K51	J41	J41
558	Other and unspecified noninfectious gastroenteritis and colitis	K52	J43	J43
562	Diverticula of intestine	K57	J51	J51
564	Functional digestive disorders not elsewhere classified	K58,K59,K91.0,K91.1	J52	J52
569	Other disorders of intestine	K62,K63,K93,K94.0,K94.1,K94.3	J57	J57
571	Chronic liver disease and cirrhosis	K70,K71,K73,K74,K76.0	J61	J61
573	Other disorders of liver	K76.1,K76.3,K76.9,K77	J63	J63
574	Cholelithiasis	K80	J64	J64
575	Other disorders of gallbladder	K81,K82	J65	J65
576	Other disorders of biliary tract	K83,K91.5	J66	J66
577	Diseases of pancreas	K85,K86	J67	J67
579	Intestinal malabsorption	K90,K91.2	J69	J69
583	Nephritis and nephropathy not specified as acute or chronic	N05	K03	K03
586	Renal failure unspecified	N19	K06	K06
592	Calculus of kidney and ureter	N20	K12	K12
593	Other disorders of kidney and ureter	N11,N13.4,N13.5,N13.7,N13.8,N13.9,N28,N29,R80.2	K13	K13
596	Other disorders of bladder	N31,N32	K16	K16
599	Other disorders of urethra and urinary tract	N02,N36,N39,R31	K19	K19
600	Hyperplasia of prostate	N40	K20	K20
602	Other disorders of prostate	N42	K22	K22
607	Disorders of penis	N48	K27	K27
610	Benign mammary dysplasias	N60	K30	K30
611	Other disorders of breast	N61,N62,N63,N64	K31	K31
617	Endometriosis	N80	K50	K50
618	Genital prolapse	N81,N99.3	K51	K51
620	Noninflammatory disorders of ovary fallopian tube and broad ligament	N83	K53	K53
621	Disorders of uterus not elsewhere classified	N84.0,N85	K54	K54
622	Noninflammatory disorders of cervix	N84.1,N86,N87,N88	K55	K55
623	Noninflammatory disorders of vagina	N84.2,N89	K56	K56
626	Disorders of menstruation and other abnormal bleeding from female genital tract	N91,N92.0,N92.1,N92.2,N92.3,N92.5,N92.6,N93	K59	K59
627	Menopausal and postmenopausal disorders	N92.4,N95	K5A	K5A
628	Female infertility	N97	K5B	K5B
696	Psoriasis and similar disorders	L30.5,L40,L41,L42,L44.0	M16	M16
698	Pruritus and related conditions	L28,L29,L98.1	M18	M18
700	Corns and callosities	L84	M20	M20
701	Other hypertrophic and atrophic conditions of skin	L11.0,L83,L85,L86,L90,L91,L92,L94.0	M21	M21
703	Diseases of nail	L60,L62	M23	M23
704	Diseases of hair and hair follicles	L63,L64,L65,L66,L67,L68,L73	M24	M24
707	Chronic ulcer of skin	L89,L97,L98.4	M27	M27
710	Diffuse diseases of connective tissue	M32,M33,M34,M35,M36	N00	N00
714	Rheumatoid arthritis and other inflammatory polyarthropathies	M05,M06,M08,M12.0	N04	N04
715	Osteoarthrosis and allied disorders	M15,M16,M17,M18,M19	N05	N05
716	Other and unspecified arthropathies	M12.1,M12.2,M12.3,M12.4,M12.5,M12.8,M12.9,M13	N06	N06
717	Internal derangement of knee	M22,M23	N07	N07
718	Other derangement of joint	M24	N08	N08
719	Other and unspecified disorders of joint	M25	N09	N09
720	Ankylosing spondylitis and other inflammatory spondylopathies	M45,M46.0,M46.1,M46.8,M46.9	N10	N10
721	Spondylosis and allied disorders	M47,M48.1,M48.2,M48.3,M48.8	N11	N11
722	Intervertebral disc disorders	M50,M51,M96.1	N12	N12
723	Other disorders of cervical region	M43.6,M53.0,M53.1,M53.82,M53.83,M54.02,M54.12,M54.13,M54.2	N13	N13
724	Other and unspecified disorders of back	M48.0,M53.9,M54.1,M54.3,M54.5,M54.6,M54.8,M54.9	N14	N14
725	Polymyalgia rheumatica	M35.3	N20	N20
726	Peripheral enthesopathies and allied syndromes	M70,M75,M76,M77	N21	N21
730	Osteomyelitis periostitis and other infections involving bone	M46.2,M86,M89.6	N30	N30
731	Osteitis deformans and osteopathies associated with other disorders classified elsewhere	M88,M89.4,M90.6,M90.8	N31	N31
733	Other disorders of bone and cartilage	M80,M81,M84,M85,M87,M89.0,M89.1,M89.9,M94.0,M94.2	N33	N33
735	Acquired deformities of toe	M20.1,M20.2,M20.3,M20.4,M20.5,M20.6	N35	N35
737	Curvature of spine	M40,M41,M96.2,M96.3,M96.4,M96.5	N37	N37
741	Spina bifida	Q05,Q07.01,Q07.03	P1	P1
746	Other congenital anomalies of heart	Q22,Q23,Q24	P6	P6
747	Other congenital anomalies of circulatory system	Q25,Q26,Q27,Q28	P7	P7
753	Congenital anomalies of urinary system	Q60,Q61,Q62,Q63,Q64	PD	PD
754	Certain congenital musculoskeletal deformities	Q65,Q66,Q67,Q68	PE	PE
756	Other congenital musculoskeletal anomalies	Q75,Q76,Q77,Q78,Q79	PG	PG
758	Chromosomal anomalies	Q90,Q91,Q92,Q93,Q95,Q96,Q97,Q98,Q99.0,Q99.1,Q99.8,Q99.9	PJ	PJ
759	Other and unspecified congenital anomalies	Q85.1,Q85.8,Q87,Q89,Q99.2	PK	PK
797	Senility without psychosis	R41.81	R20	R20
854	Intracranial injury of other and unspecified nature	S06.8,S06.9	S64	S64
908	Late effects of other and unspecified injuries	S**.***S,T90,T91,T92,T93,T98	SC3	SC3
928	Crushing injury of lower limb	S77,S87,S97,T04.3	SF3	SF3
952	Spinal cord injury without evidence of spinal bone injury	S14.1,S24.1,S34.1,S34.3	SJ2	SJ2
V08	Asymptomatic human immunodeficiency virus (hiv) infection status	Z21	ZV01A	ZV01A
V10	Personal history of malignant neoplasm	Z85	ZV10	ZV10
V15	Other personal history presenting hazards to health	Z72.0,Z91	ZV15	ZV15
V40	Mental and behavioral problems	Z86.5	ZV40	ZV40
V42	Organ or tissue replaced by transplant	Z94	ZV42	ZV42
V43	Organ or tissue replaced by other means	Z95,Z96,Z97	ZV43	ZV43
V56	Encounter for dialysis and dialysis catheter care	Z49	ZV56	ZV56

## Sheet: S3 - Summary MR
S3 Table: Summary MR analysis results
Legend: Results from the summary Mendelian randomization analyses. IVW = inverse variance weighted, MR = Mendelian randomization, P = P value, QALY = quality-adjusted life year, SE = standard error, SNP = single nucleotide polymorphism. Results for QALYs are expressed as percentage points, e.g. 0.65% is equivalent to 0.0065 QALYs. Results for healthcare costs are express in 2019 UK pounds.
Exposure	Outcome	P for SNP heterogeneity	IVW			Egger Slope			Egger Constant			Median			Mode
			Effect	SE	P	Effect	SE	P	Effect	SE	P	Effect	SE	P	Effect	SE	P
Bladder Cancer	QALYs per year	0.00555258	0.000179	0.0021558	0.933815	0.0057688	0.0095977	0.547805	-0.0008394	0.0014016	0.549244	-0.000518	0.0020054	0.79619	-0.0035524	0.0035257	0.313665
Bladder Cancer	QALYs per year (HES only)	8.712e-06	0.0003137	0.0016977	0.8534	0.0053676	0.0074602	0.471833	-0.0007623	0.0010939	0.485892	1.37e-06	0.0012883	0.999152	-0.0011264	0.0028937	0.697093
Bladder Cancer	Total healthcare costs per year	0.0301629	2.98095	12.5094	0.811651	-2.45646	56.4899	0.965315	0.821048	8.29163	0.921121	5.36704	12.1488	0.658651	27.9374	24.9482	0.262792
Bladder Cancer	Primary healthcare costs per year	0.671178	1.56638	4.06211	0.699789	-0.531685	17.2103	0.975355	0.318127	2.53584	0.900166	2.04245	5.30645	0.700312	6.19129	8.68869	0.476113
Bladder Cancer	Secondary healthcare costs per year	0.0486054	1.37905	9.66161	0.8865	-1.88031	43.7105	0.965688	0.491591	6.40901	0.93886	-2.77635	10.0787	0.782958	-21.4851	19.7983	0.277834
Bladder Cancer	QALY-costs per year (£10k per QALY)	0.0016344	0.402075	32.1547	0.990023	-58.5978	144.12	0.684309	8.88327	21.0966	0.673699	21.2331	27.7625	0.444384	67.563	58.0752	0.244679
Bladder Cancer	QALY-costs per year (£20k per QALY)	0.00202849	-1.6017	53.2984	0.976026	-115.867	238.358	0.626894	17.1838	34.8534	0.621991	21.6291	48.2791	0.654152	105.561	95.5639	0.26933
Bladder Cancer	QALY-costs per year (£30k per QALY)	0.00253682	-3.46668	74.679	0.962975	-173.408	333.597	0.603194	25.5446	48.7586	0.600349	22.0252	69.0224	0.749649	139.59	129.42	0.280775
Breast Cancer	QALYs per year	0.998826	-0.0030726	0.0010873	0.0047135	-0.0028669	0.0022124	0.195044	-1.7e-05	0.0001592	0.914946	-0.0029535	0.0016889	0.0803281	-0.0038267	0.0036712	0.297243
Breast Cancer	QALYs per year (HES only)	0.00705956	-0.0031389	0.0007199	1.3e-05	-0.0029771	0.0014745	0.0434824	-1.33e-05	0.0001059	0.899852	-0.0013724	0.0009921	0.166572	0.0001037	0.0022984	0.964022
Breast Cancer	Total healthcare costs per year	0.415339	43.9967	7.08599	5.33e-10	63.2457	14.3898	1.11e-05	-1.58677	1.03402	0.124893	36.6811	11.6911	0.0017038	44.0583	25.6343	0.0856641
Breast Cancer	Primary healthcare costs per year	1	3.47875	3.41023	0.307684	5.53018	6.9545	0.4265	-0.169394	0.500476	0.735012	2.29061	4.92373	0.641775	-0.973833	10.5773	0.926644
Breast Cancer	Secondary healthcare costs per year	0.276636	40.514	5.72179	1.43e-12	57.5408	11.6011	7.05e-07	-1.40308	0.833364	0.0922526	30.5493	9.32708	0.0010554	21.5709	20.3604	0.289392
Breast Cancer	QALY-costs per year (£10k per QALY)	0.720959	74.7224	15.1073	7.57e-07	91.6763	30.7816	0.0028987	-1.39922	2.21342	0.527288	64.9304	23.9567	0.0067219	70.0797	50.3072	0.163609
Breast Cancer	QALY-costs per year (£20k per QALY)	0.932901	105.505	25.3719	3.21e-05	120.376	51.6645	0.0198087	-1.228	3.71646	0.741082	100.672	40.8591	0.0137441	89.1784	87.9875	0.310805
Breast Cancer	QALY-costs per year (£30k per QALY)	0.973612	136.259	35.9955	0.0001534	149.069	73.2796	0.0419268	-1.05807	5.27218	0.840942	128.503	56.8522	0.0238027	129.982	124.926	0.298119
Breast Cancer (ER+)	QALYs per year	0.94402	-0.0024865	0.0010294	0.0157118	-0.0039079	0.002036	0.0549321	0.0001434	0.0001772	0.418416	-0.0028231	0.001633	0.0838548	-0.0050386	0.0035401	0.154645
Breast Cancer (ER+)	QALYs per year (HES only)	0.00284999	-0.0025108	0.0007085	0.0003944	-0.0037392	0.0014037	0.007727	0.0001234	0.0001218	0.310767	-0.0008714	0.0009658	0.366919	-0.0001444	0.0021384	0.946146
Breast Cancer (ER+)	Total healthcare costs per year	0.21448	39.936	6.98679	1.09e-08	60.1909	13.7286	1.16e-05	-2.03564	1.19145	0.0875362	42.1377	10.7075	8.31e-05	37.3475	21.8405	0.087264
Breast Cancer (ER+)	Primary healthcare costs per year	1	2.95122	3.22654	0.360365	9.07725	6.39727	0.155921	-0.617457	0.556777	0.267437	1.84325	4.99774	0.712265	-0.60235	9.51384	0.949517
Breast Cancer (ER+)	Secondary healthcare costs per year	0.134734	37.2202	5.63118	3.85e-11	51.7193	11.0891	3.1e-06	-1.4572	0.962133	0.129887	30.3677	8.52942	0.0003704	29.0488	18.7063	0.120449
Breast Cancer (ER+)	QALY-costs per year (£10k per QALY)	0.333751	64.8052	14.6875	1.02e-05	98.9421	28.9688	0.0006367	-3.43751	2.51793	0.172186	67.4753	22.2974	0.0024769	87.6427	46.7019	0.0605673
Breast Cancer (ER+)	QALY-costs per year (£20k per QALY)	0.617295	89.7246	24.0234	0.0001878	138.019	47.5507	0.0037011	-4.86752	4.13592	0.23924	92.9035	38.5953	0.0160788	112.102	75.3752	0.136948
Breast Cancer (ER+)	QALY-costs per year (£30k per QALY)	0.745005	114.616	34.0812	0.000771	177.11	67.4424	0.008637	-6.30098	5.86774	0.282897	122.186	57.0046	0.0320778	158.55	112.926	0.160316
Breast Cancer (ER-)	QALYs per year	0.997932	0.00035	0.0015494	0.82127	-0.002344	0.004268	0.58287	0.0002945	0.0004348	0.498141	0.0010401	0.0020417	0.610452	0.00154	0.0037092	0.677999
Breast Cancer (ER-)	QALYs per year (HES only)	0.968438	-2.26e-05	0.0008872	0.979719	-0.0015072	0.002441	0.536945	0.0001623	0.0002486	0.513854	0.0005228	0.0012448	0.67446	0.0006725	0.0022085	0.760731
Breast Cancer (ER-)	Total healthcare costs per year	0.904095	7.75284	9.9084	0.43395	47.5711	27.2433	0.0807832	-4.35576	2.77607	0.11664	5.71154	14.7042	0.697698	5.57285	26.8841	0.835782
Breast Cancer (ER-)	Primary healthcare costs per year	0.999805	-4.6489	4.79158	0.331935	4.76999	13.1402	0.7166	-1.03349	1.34254	0.441417	-3.13278	6.76703	0.643402	-4.63722	10.8773	0.669873
Breast Cancer (ER-)	Secondary healthcare costs per year	0.811237	12.3936	7.83807	0.11383	41.9781	21.5652	0.051586	-3.23361	2.19589	0.140865	8.87534	11.4533	0.438389	-3.97759	23.4796	0.865477
Breast Cancer (ER-)	QALY-costs per year (£10k per QALY)	0.975137	4.28386	21.4441	0.841661	71.7083	59.0184	0.22436	-7.37472	6.0141	0.220109	-13.0816	30.3228	0.666169	-4.22616	52.4238	0.935748
Breast Cancer (ER-)	QALY-costs per year (£20k per QALY)	0.990293	0.805009	36.0783	0.982198	95.2954	99.3359	0.337395	-10.333	10.1211	0.307284	-14.3348	49.4033	0.771695	-27.5192	87.2844	0.752548
Breast Cancer (ER-)	QALY-costs per year (£30k per QALY)	0.993798	-2.68608	51.2205	0.958177	118.781	141.05	0.399724	-13.2817	14.3703	0.355356	-27.8238	67.4794	0.680097	-48.737	125.811	0.698472
Colorectal Cancer	QALYs per year	0.226701	-0.0023254	0.0023057	0.31319	-0.0022629	0.012236	0.85328	-7.31e-06	0.0013985	0.995831	-0.0044252	0.0026201	0.0912293	-0.0070622	0.004029	0.0796304
Colorectal Cancer	QALYs per year (HES only)	0.00666399	-0.0022574	0.0020449	0.269615	-0.0044935	0.0109956	0.682783	0.0002606	0.0012556	0.835568	-0.0040746	0.0017323	0.0186668	-0.0058774	0.0028148	0.0367939
Colorectal Cancer	Total healthcare costs per year	0.145721	24.1396	16.5008	0.143484	127.938	77.9479	0.100729	-12.1116	8.91159	0.17412	27.1527	17.1039	0.112397	28.6111	24.7146	0.247003
Colorectal Cancer	Primary healthcare costs per year	0.254266	2.74695	7.03953	0.696375	25.7805	37.0123	0.486091	-2.69722	4.24757	0.525426	9.47396	7.9729	0.234727	10.6334	10.3065	0.302201
Colorectal Cancer	Secondary healthcare costs per year	0.347881	21.0093	11.252	0.06188	103.142	53.1558	0.0523349	-9.57263	6.06999	0.114786	28.8438	14.0028	0.0394126	36.6082	22.0672	0.0971272
Colorectal Cancer	QALY-costs per year (£10k per QALY)	0.103364	47.0527	36.6525	0.19923	152.475	190.333	0.423077	-12.3031	21.7515	0.571652	71.7882	36.7582	0.0508214	84.1048	53.7952	0.117952
Colorectal Cancer	QALY-costs per year (£20k per QALY)	0.135677	70.2493	58.9293	0.233225	174.485	310.21	0.573794	-12.1661	35.4517	0.731467	104.317	60.6175	0.0852683	168.048	91.0273	0.0648738
Colorectal Cancer	QALY-costs per year (£30k per QALY)	0.15656	93.4885	81.6378	0.252142	196.729	431.47	0.648425	-12.0507	49.3107	0.806934	148.569	84.4897	0.0786756	245.829	136.169	0.0710248
Lung Cancer	QALYs per year	0.139308	-0.0011133	0.0018386	0.544858	-0.0007043	0.0071155	0.921157	-0.0001094	0.0018163	0.951982	0.0006359	0.0023619	0.787766	0.0019311	0.002889	0.503856
Lung Cancer	QALYs per year (HES only)	0.0308354	-0.0005126	0.0013804	0.710384	-0.0004984	0.0054023	0.926496	-3.8e-06	0.0013793	0.997804	0.0003802	0.0015775	0.809555	0.0016044	0.0019541	0.411619
Lung Cancer	Total healthcare costs per year	0.101742	5.52332	12.7412	0.664651	36.4552	46.2211	0.43028	-8.27132	11.8094	0.483675	18.426	15.5374	0.235655	23.2396	22.4544	0.300683
Lung Cancer	Primary healthcare costs per year	0.393424	1.51594	4.35022	0.727484	4.70357	16.9003	0.780773	-0.854386	4.32779	0.8435	1.07745	6.40995	0.866512	-3.21715	7.91973	0.684581
Lung Cancer	Secondary healthcare costs per year	0.220666	3.90997	8.79818	0.656749	32.233	29.8788	0.280679	-7.5682	7.62848	0.32115	13.9201	11.7675	0.236835	17.7975	16.7567	0.288187
Lung Cancer	QALY-costs per year (£10k per QALY)	0.0466206	16.2805	30.3568	0.591747	43.7648	116.566	0.707326	-7.34309	29.7315	0.804923	13.0302	36.0219	0.717554	-20.5243	47.2828	0.664234
Lung Cancer	QALY-costs per year (£20k per QALY)	0.0661032	27.3875	48.5245	0.572479	50.9559	187.425	0.785719	-6.29855	47.8111	0.895191	6.67159	57.3634	0.907412	-36.115	75.1085	0.630632
Lung Cancer	QALY-costs per year (£30k per QALY)	0.080675	38.5219	66.8096	0.564215	58.0612	258.449	0.82225	-5.22264	65.938	0.936869	0.312989	78.6124	0.996823	-54.0845	97.6061	0.579503
Lung Cancer (Squamous Cell)	QALYs per year	0.0366445	-0.0015658	0.0023393	0.503284	-0.0054716	0.0071138	0.441804	0.0011141	0.0018839	0.554262	-0.0011578	0.0019814	0.558998	-0.0020818	0.0030896	0.500424
Lung Cancer (Squamous Cell)	QALYs per year (HES only)	0.00900887	-0.0009261	0.0016604	0.576997	-0.0040098	0.0050163	0.424088	0.0008795	0.0013307	0.508669	-0.0007231	0.0012825	0.572875	-0.0014957	0.0019488	0.442795
Lung Cancer (Squamous Cell)	Total healthcare costs per year	0.0773302	9.29073	13.8732	0.503054	51.44	33.2254	0.12157	-12.0501	8.83212	0.172458	15.857	12.5515	0.206462	17.6103	16.0124	0.271422
Lung Cancer (Squamous Cell)	Primary healthcare costs per year	0.209821	3.41714	5.37067	0.524607	14.1686	15.7395	0.368018	-3.09971	4.21438	0.462031	3.31813	6.03097	0.582195	5.58446	7.92003	0.480744
Lung Cancer (Squamous Cell)	Secondary healthcare costs per year	0.228242	5.87635	8.82567	0.505523	37.0981	20.0096	0.0637364	-8.90455	5.30799	0.0934304	12.6569	9.22973	0.170274	14.0148	12.3405	0.256091
Lung Cancer (Squamous Cell)	QALY-costs per year (£10k per QALY)	0.0138071	24.7402	36.7323	0.500612	105.912	104.181	0.309338	-23.1739	27.6159	0.401385	27.4346	29.3432	0.34981	44.4785	40.9472	0.277373
Lung Cancer (Squamous Cell)	QALY-costs per year (£20k per QALY)	0.0171346	40.276	60.0179	0.502178	160.598	175.236	0.359424	-34.3359	46.4239	0.459532	39.0123	47.5083	0.411551	69.4728	72.8404	0.340201
Lung Cancer (Squamous Cell)	QALY-costs per year (£30k per QALY)	0.0204566	55.8818	83.3617	0.502633	215.309	246.34	0.382101	-45.488	65.2492	0.485713	50.59	66.6479	0.447815	93.5573	102.992	0.363668
Multiple Myeloma	QALYs per year	0.90729	-0.0009025	0.0011016	0.412607	0.0008664	0.0043603	0.8425	-0.0003291	0.0007849	0.675002	-0.0011676	0.0014919	0.433827	-0.0011593	0.002256	0.607331
Multiple Myeloma	QALYs per year (HES only)	0.0607852	-0.0009469	0.0008676	0.275091	0.0008109	0.0035649	0.820057	-0.0003265	0.0006408	0.610458	-0.0018693	0.0009841	0.0575042	-0.0019125	0.0016128	0.235669
Multiple Myeloma	Total healthcare costs per year	0.0331471	15.88	9.90336	0.108826	-45.0196	36.4769	0.21713	11.2958	6.54821	0.0845243	15.0867	11.9133	0.205381	11.7504	18.7618	0.531123
Multiple Myeloma	Primary healthcare costs per year	0.97412	0.690761	3.44943	0.841282	-12.1309	13.6544	0.374314	2.3673	2.43929	0.331803	0.554284	4.83803	0.908787	0.977071	6.59545	0.88223
Multiple Myeloma	Secondary healthcare costs per year	0.00839656	15.1514	8.64599	0.0797017	-33.1166	32.6478	0.310412	8.96433	5.86888	0.126653	10.9467	9.55531	0.251952	4.68637	15.3398	0.759982
Multiple Myeloma	QALY-costs per year (£10k per QALY)	0.381795	24.5802	15.9641	0.123628	-52.7335	61.6045	0.391997	14.3619	11.0742	0.194672	32.8217	22.9626	0.152903	29.801	37.2629	0.423856
Multiple Myeloma	QALY-costs per year (£20k per QALY)	0.646073	33.5516	25.8273	0.19392	-61.2411	102.36	0.549644	17.6203	18.4112	0.338547	59.63	35.3219	0.0913751	47.9463	56.8882	0.399332
Multiple Myeloma	QALY-costs per year (£30k per QALY)	0.748237	42.563	36.5837	0.24465	-69.864	144.931	0.629771	20.9038	26.0748	0.422734	64.9082	51.4129	0.206772	67.8126	80.44	0.399217
Ovarian Cancer	QALYs per year	0.00021374	-0.0039037	0.0027436	0.154791	0.0035432	0.0070592	0.61572	-0.0011061	0.0009684	0.253373	-0.0019896	0.0020743	0.33747	-0.001051	0.0027179	0.698985
Ovarian Cancer	QALYs per year (HES only)	1.136e-08	-0.0028935	0.0021718	0.182767	0.0032112	0.0055664	0.564009	-0.0009081	0.0007648	0.23511	-0.0016574	0.0013272	0.21173	-0.0011794	0.0016573	0.47668
Ovarian Cancer	Total healthcare costs per year	0.0109505	27.0517	15.052	0.0723007	-43.7052	33.2785	0.189077	10.5216	4.57017	0.0213217	23.7026	15.7195	0.131593	14.0149	23.9747	0.558837
Ovarian Cancer	Primary healthcare costs per year	0.403232	6.76551	4.81537	0.160027	-8.22435	12.2439	0.501769	2.22551	1.67783	0.184702	0.8468	6.24177	0.892085	-2.35111	8.69433	0.786838
Ovarian Cancer	Secondary healthcare costs per year	0.0314519	20.4353	11.2635	0.0696328	-34.7549	24.3692	0.153816	8.20963	3.3484	0.0142139	30.2425	12.6379	0.016711	34.3213	21.1696	0.104963
Ovarian Cancer	QALY-costs per year (£10k per QALY)	2.708e-05	66.4693	41.2549	0.107139	-79.8219	100.992	0.429307	21.7371	13.8569	0.116722	30.6501	31.0326	0.323312	11.2761	39.9229	0.777601
Ovarian Cancer	QALY-costs per year (£20k per QALY)	3.491e-05	105.554	68.4349	0.122976	-115.308	171.1	0.500361	32.8117	23.4735	0.162168	42.9305	51.5922	0.405346	23.2841	66.2857	0.725387
Ovarian Cancer	QALY-costs per year (£30k per QALY)	5.1e-05	144.599	95.7578	0.13103	-150.739	241.49	0.532493	43.8733	33.1295	0.185404	55.9885	69.0168	0.417233	31.4566	91.6162	0.731334
Ovarian Cancer (Low Malignant Potential)	QALYs per year	0.880847	-0.0006252	0.0015149	0.679808	-0.007431	0.010569	0.481998	0.0014917	0.0022926	0.51527	-0.0010218	0.0016938	0.546322	-0.0013232	0.0021559	0.539378
Ovarian Cancer (Low Malignant Potential)	QALYs per year (HES only)	0.420919	-0.0006557	0.0009279	0.479755	-0.0070402	0.0064802	0.277291	0.0013995	0.0014059	0.319496	-0.0008812	0.0011686	0.450823	-0.0010819	0.0015805	0.493648
Ovarian Cancer (Low Malignant Potential)	Total healthcare costs per year	0.522048	15.0637	10.0388	0.133472	100.223	70.5194	0.155255	-18.6712	15.3039	0.222454	19.366	12.0716	0.108656	24.3262	15.9729	0.127766
Ovarian Cancer (Low Malignant Potential)	Primary healthcare costs per year	0.989961	1.02233	4.68564	0.827286	5.90634	33.6778	0.860783	-1.07165	7.31774	0.883569	0.356538	4.99669	0.943115	-0.0128042	6.85128	0.998509
Ovarian Cancer (Low Malignant Potential)	Secondary healthcare costs per year	0.395907	14.0432	8.06501	0.0816394	93.8708	56.3258	0.0956001	-17.4988	12.2198	0.152143	17.8068	9.57381	0.0628933	21.6205	13.7185	0.115021
Ovarian Cancer (Low Malignant Potential)	QALY-costs per year (£10k per QALY)	0.646293	21.3389	21.2692	0.315727	174.492	149.007	0.241585	-33.578	32.3344	0.299056	29.5843	24.4121	0.22556	37.5136	32.9368	0.254721
Ovarian Cancer (Low Malignant Potential)	QALY-costs per year (£20k per QALY)	0.740727	27.5693	35.5389	0.437895	248.693	248.544	0.31702	-48.4751	53.9263	0.368699	39.8027	39.7728	0.316948	50.7825	54.4091	0.350642
Ovarian Cancer (Low Malignant Potential)	QALY-costs per year (£30k per QALY)	0.78363	33.81	50.3251	0.50169	322.951	351.69	0.358471	-63.3826	76.3007	0.406146	50.021	58.6861	0.394021	63.7769	76.3883	0.403772
Ovarian Cancer (Mucinous, Invasive And Low Malignant Potential)	QALYs per year	0.242245	-0.0006386	0.0012224	0.601397	0.0034005	0.008375	0.684726	-0.0011467	0.0023463	0.625023	-0.0005836	0.001417	0.680429	-0.0003168	0.0018892	0.86684
Ovarian Cancer (Mucinous, Invasive And Low Malignant Potential)	QALYs per year (HES only)	0.41935	0.0001354	0.0006402	0.832526	0.0036794	0.0039797	0.355213	-0.0010074	0.0011162	0.366773	-0.0006063	0.0009302	0.514569	-0.0007992	0.0011232	0.476749
Ovarian Cancer (Mucinous, Invasive And Low Malignant Potential)	Total healthcare costs per year	0.383885	2.37068	7.08647	0.737974	-27.6465	47.2841	0.558757	8.52556	13.2519	0.519998	4.22423	9.75174	0.664886	6.27322	12.5002	0.615775
Ovarian Cancer (Mucinous, Invasive And Low Malignant Potential)	Primary healthcare costs per year	0.711857	1.73945	3.27624	0.595467	-3.34034	20.4121	0.87001	1.43855	5.70557	0.80094	-0.0200401	4.39874	0.996365	-0.0292747	5.407	0.99568
Ovarian Cancer (Mucinous, Invasive And Low Malignant Potential)	Secondary healthcare costs per year	0.461088	0.696187	5.56452	0.900435	-24.318	34.5527	0.48156	7.11056	9.69109	0.463118	3.86573	7.69619	0.615462	7.70757	9.70262	0.426974
Ovarian Cancer (Mucinous, Invasive And Low Malignant Potential)	QALY-costs per year (£10k per QALY)	0.151028	8.69497	19.0479	0.648046	-61.5387	129.278	0.634062	19.9393	36.2163	0.581935	13.1025	21.1217	0.53504	6.72451	27.8161	0.808975
Ovarian Cancer (Mucinous, Invasive And Low Malignant Potential)	QALY-costs per year (£20k per QALY)	0.166593	15.1139	31.2023	0.628112	-95.6767	212.52	0.652566	31.4528	59.5348	0.597284	21.9807	37.2369	0.554993	8.38354	44.8363	0.851676
Ovarian Cancer (Mucinous, Invasive And Low Malignant Potential)	QALY-costs per year (£30k per QALY)	0.181603	21.5185	43.3961	0.619992	-129.751	296.046	0.661184	42.9449	82.9341	0.604584	28.9408	48.7043	0.552369	11.7409	61.2977	0.848103
Ovarian Cancer (Mucinous, Invasive)	QALYs per year	0.0571286	-0.001221	0.0023493	0.603242	0.0670506	0.0328408	0.0411827	-0.0187238	0.0089981	0.0374463	0.000312	0.0019699	0.874136	0.0007575	0.0022059	0.731285
Ovarian Cancer (Mucinous, Invasive)	QALYs per year (HES only)	0.1463	-0.0003065	0.0011777	0.794665	0.0372601	0.0193506	0.0541638	-0.0103009	0.0053009	0.0519876	-0.0002962	0.0012658	0.815019	0.0001473	0.00156	0.924799
Ovarian Cancer (Mucinous, Invasive)	Total healthcare costs per year	0.158781	7.34777	12.4576	0.55531	-382.637	208.931	0.0670405	106.884	57.2067	0.0617096	4.52272	12.9923	0.727759	-0.846728	15.7836	0.957217
Ovarian Cancer (Mucinous, Invasive)	Primary healthcare costs per year	0.163978	2.23089	5.75919	0.698489	-135.934	122.18	0.26589	37.8005	33.3945	0.25766	-1.50319	5.67935	0.791259	-3.22855	6.71124	0.630469
Ovarian Cancer (Mucinous, Invasive)	Secondary healthcare costs per year	0.307955	5.28507	8.01289	0.509529	-250.66	168.197	0.136151	70.1809	46.0755	0.127716	9.51715	10.1887	0.35026	12.4554	11.616	0.283606
Ovarian Cancer (Mucinous, Invasive)	QALY-costs per year (£10k per QALY)	0.0346615	19.5067	35.7326	0.585129	-1053.51	444.776	0.0178547	294.207	121.835	0.0157441	1.40228	28.3459	0.960544	-9.57496	34.8828	0.783708
Ovarian Cancer (Mucinous, Invasive)	QALY-costs per year (£20k per QALY)	0.0368932	31.646	59.1642	0.59273	-1723.71	749.09	0.0213879	481.354	205.219	0.0189983	-1.71816	47.9359	0.971408	-17.0278	53.4126	0.749881
Ovarian Cancer (Mucinous, Invasive)	QALY-costs per year (£30k per QALY)	0.0403842	43.8232	82.6305	0.595869	-2394.05	1077.64	0.0263133	668.544	295.242	0.0235498	-4.8386	66.2499	0.941778	-24.5418	76.9338	0.749727
Ovarian Cancer (Mucinous, Low Malignant Potential)	QALYs per year	0.243376	-0.0008039	0.0010894	0.460537	0.0033065	0.0039892	0.407185	-0.0014364	0.0013435	0.285009	-0.0007683	0.001244	0.536822	-0.0005361	0.0017794	0.763186
Ovarian Cancer (Mucinous, Low Malignant Potential)	QALYs per year (HES only)	0.440143	-0.000113	0.0005677	0.842195	0.0029374	0.0021191	0.165698	-0.001071	0.0007168	0.135147	-0.0008137	0.0007678	0.28924	-0.001048	0.0010771	0.330562
Ovarian Cancer (Mucinous, Low Malignant Potential)	Total healthcare costs per year	0.455885	3.7903	6.16035	0.538374	-24.2234	23.0481	0.293264	9.8196	7.78512	0.20719	7.19437	8.19504	0.380002	4.85024	11.2904	0.667493
Ovarian Cancer (Mucinous, Low Malignant Potential)	Primary healthcare costs per year	0.588284	2.09148	2.91204	0.472624	-4.9767	10.9883	0.650615	2.46306	3.6922	0.50471	1.10261	3.73757	0.767988	0.119274	4.7538	0.979983
Ovarian Cancer (Mucinous, Low Malignant Potential)	Secondary healthcare costs per year	0.598567	1.77625	4.93452	0.718874	-19.3438	18.4191	0.293626	7.41547	6.23076	0.233992	6.11924	6.58412	0.352685	10.0125	8.84063	0.257402
Ovarian Cancer (Mucinous, Low Malignant Potential)	QALY-costs per year (£10k per QALY)	0.190422	11.8003	16.3843	0.471389	-57.3057	55.4937	0.301767	24.1801	18.7125	0.196293	14.8775	19.0308	0.434355	11.8319	26.0369	0.649521
Ovarian Cancer (Mucinous, Low Malignant Potential)	QALY-costs per year (£20k per QALY)	0.193663	19.8441	27.2221	0.466021	-90.3548	95.2399	0.34277	38.5347	32.096	0.229904	22.5607	32.1918	0.483414	18.8626	41.5326	0.649711
Ovarian Cancer (Mucinous, Low Malignant Potential)	QALY-costs per year (£30k per QALY)	0.202494	27.8867	38.0921	0.464117	-123.411	135.074	0.360899	52.894	45.51	0.245134	30.2439	43.0655	0.482507	24.4082	61.0451	0.689275
Ovarian Cancer (Serous, High Grade)	QALYs per year	0.00046354	-0.0027254	0.001841	0.138759	0.0018928	0.0041487	0.648225	-0.0008557	0.000692	0.216218	-0.001369	0.0016282	0.400473	-0.0004772	0.0021295	0.822675
Ovarian Cancer (Serous, High Grade)	QALYs per year (HES only)	3.382e-07	-0.0019839	0.0013748	0.148997	0.0017557	0.0030621	0.566389	-0.0006937	0.0005112	0.174751	-0.0012895	0.0010371	0.213729	-0.0009466	0.0012689	0.455674
Ovarian Cancer (Serous, High Grade)	Total healthcare costs per year	0.0669771	15.5984	9.34568	0.0951078	-19.7568	19.3591	0.307472	6.56305	3.23315	0.0423645	16.5623	11.5327	0.15097	13.9496	16.3288	0.392942
Ovarian Cancer (Serous, High Grade)	Primary healthcare costs per year	0.685245	3.07194	3.45124	0.373413	-4.62871	7.87495	0.556682	1.43307	1.31727	0.276636	0.115658	4.7666	0.980642	0.206067	6.38989	0.974274
Ovarian Cancer (Serous, High Grade)	Secondary healthcare costs per year	0.123907	12.6651	7.09137	0.0741006	-14.9187	14.5791	0.306167	5.11671	2.43371	0.0355158	19.84	9.48782	0.0365189	15.7241	14.1652	0.266976
Ovarian Cancer (Serous, High Grade)	QALY-costs per year (£10k per QALY)	0.00015705	43.1639	26.8377	0.107762	-39.3365	58.555	0.501719	15.302	9.77259	0.117393	24.5786	22.7721	0.280441	14.2514	29.6281	0.63051
Ovarian Cancer (Serous, High Grade)	QALY-costs per year (£20k per QALY)	0.00013659	70.4779	45.0634	0.117824	-58.3195	99.6424	0.558354	23.8792	16.6255	0.150916	38.2684	40.6856	0.346916	14.7703	47.4787	0.75573
Ovarian Cancer (Serous, High Grade)	QALY-costs per year (£30k per QALY)	0.00016697	97.7492	63.3923	0.12308	-77.2484	140.962	0.583686	32.4392	23.5172	0.167777	51.9581	54.6932	0.342116	20.3096	67.26	0.762685
Ovarian Cancer (Serous, High and Low Grade)	QALYs per year	0.00041822	-0.0024902	0.0019024	0.190527	0.002982	0.0045617	0.513302	-0.0009607	0.0007316	0.189156	-0.0004374	0.0016318	0.788641	0.0005796	0.0020887	0.781388
Ovarian Cancer (Serous, High and Low Grade)	QALYs per year (HES only)	2.207e-07	-0.001918	0.0014329	0.180722	0.0020992	0.0034449	0.542291	-0.0007046	0.0005519	0.201756	-0.0012209	0.0010791	0.257864	-0.0003234	0.0013237	0.807006
Ovarian Cancer (Serous, High and Low Grade)	Total healthcare costs per year	0.0415737	13.6306	10.0068	0.173155	-20.9056	23.2281	0.368111	6.06431	3.72475	0.103501	6.91768	11.3243	0.541286	8.85847	16.6597	0.594913
Ovarian Cancer (Serous, High and Low Grade)	Primary healthcare costs per year	0.664096	2.98266	3.54881	0.400647	-6.35923	8.66891	0.463212	1.64692	1.39435	0.237548	0.79507	5.14383	0.877162	-1.55263	6.28949	0.805016
Ovarian Cancer (Serous, High and Low Grade)	Secondary healthcare costs per year	0.0714912	10.7602	7.70488	0.162552	-14.3467	18.1117	0.428289	4.40366	2.90186	0.129134	9.54649	9.8825	0.334044	15.942	14.2955	0.264774
Ovarian Cancer (Serous, High and Low Grade)	QALY-costs per year (£10k per QALY)	9.048e-05	38.8868	28.1578	0.167268	-51.3593	66.283	0.438429	15.8447	10.6279	0.136	20.4094	23.3691	0.382473	-4.29602	28.3895	0.87972
Ovarian Cancer (Serous, High and Low Grade)	QALY-costs per year (£20k per QALY)	9.296e-05	63.8509	46.9994	0.17429	-81.1684	111.415	0.466294	25.4603	17.8661	0.15414	18.736	38.609	0.627481	-13.6966	48.3623	0.777016
Ovarian Cancer (Serous, High and Low Grade)	QALY-costs per year (£30k per QALY)	0.00012336	88.7697	65.9418	0.178243	-110.957	156.824	0.479239	35.0643	25.1489	0.163237	30.549	58.4786	0.601395	-18.5162	67.4018	0.783536
Ovarian Cancer (Serous, Low Grade and Low Malignant Potential)	QALYs per year	0.398072	0.0006745	0.001047	0.519386	-0.0013722	0.0026728	0.607668	0.0005629	0.0006736	0.403319	0.0010122	0.0013979	0.469001	-0.0004593	0.0023313	0.843813
Ovarian Cancer (Serous, Low Grade and Low Malignant Potential)	QALYs per year (HES only)	0.00346128	0.0006583	0.0010865	0.544608	0.0006432	0.0029134	0.825275	4.15e-06	0.000734	0.995484	0.0013593	0.0010865	0.210919	0.0032604	0.0019785	0.0993616
Ovarian Cancer (Serous, Low Grade and Low Malignant Potential)	Total healthcare costs per year	0.274063	11.5701	7.51203	0.123508	10.3246	20.178	0.608877	0.342351	5.07848	0.946254	7.43015	9.59377	0.438649	4	13.4836	0.766728
Ovarian Cancer (Serous, Low Grade and Low Malignant Potential)	Primary healthcare costs per year	0.875622	0.310583	3.11464	0.920569	2.01531	7.81773	0.796571	-0.466159	1.96077	0.812081	-2.0566	3.86665	0.594808	-2.2105	5.27938	0.675432
Ovarian Cancer (Serous, Low Grade and Low Malignant Potential)	Secondary healthcare costs per year	0.388353	11.2257	5.5777	0.0441565	8.27074	14.8982	0.578791	0.813342	3.7533	0.828442	9.56369	7.73088	0.216058	9.34292	11.3355	0.409816
Ovarian Cancer (Serous, Low Grade and Low Malignant Potential)	QALY-costs per year (£10k per QALY)	0.172745	4.71036	17.3804	0.786379	24.2849	46.0114	0.597637	-5.38211	11.5901	0.642381	-9.42392	20.1302	0.639679	-33.3033	32.57	0.306536
Ovarian Cancer (Serous, Low Grade and Low Malignant Potential)	QALY-costs per year (£20k per QALY)	0.229491	-1.97582	27.7107	0.943158	38.13	72.5419	0.599147	-11.0287	18.2775	0.54624	-19.5464	33.7495	0.562481	-68.9298	53.1803	0.194923
Ovarian Cancer (Serous, Low Grade and Low Malignant Potential)	QALY-costs per year (£30k per QALY)	0.267672	-8.68709	38.116	0.819715	51.904	99.1754	0.600727	-16.6629	24.9903	0.504917	-29.6688	48.7409	0.54272	-105.612	77.3689	0.172241
Ovarian Cancer (Serous, Low Malignant Potential)	QALYs per year	0.722109	-0.0002738	0.0012819	0.830889	-0.0038458	0.0050158	0.443243	0.0010973	0.0014896	0.461359	-0.000601	0.0015599	0.700034	-0.0007649	0.0017034	0.653402
Ovarian Cancer (Serous, Low Malignant Potential)	QALYs per year (HES only)	0.257184	-0.0003789	0.0009103	0.677237	-0.0039526	0.0034157	0.247192	0.0010956	0.0010123	0.279134	-0.0002187	0.0010255	0.831124	-0.0006025	0.0012791	0.637592
Ovarian Cancer (Serous, Low Malignant Potential)	Total healthcare costs per year	0.656845	12.8623	8.41887	0.126565	40.4606	33.0972	0.221527	-8.45994	9.81185	0.388569	16.027	9.71706	0.0990716	16.6107	11.7579	0.157736
Ovarian Cancer (Serous, Low Malignant Potential)	Primary healthcare costs per year	0.898949	0.463459	3.87264	0.90474	4.57819	15.5627	0.768623	-1.26168	4.62183	0.784866	-0.353978	4.75592	0.940669	-0.681579	5.07015	0.893063
Ovarian Cancer (Serous, Low Malignant Potential)	Secondary healthcare costs per year	0.652828	12.375	6.79005	0.0683751	35.6098	26.546	0.179778	-7.12318	7.86759	0.365263	14.9838	8.55015	0.0796953	15.541	9.61255	0.105935
Ovarian Cancer (Serous, Low Malignant Potential)	QALY-costs per year (£10k per QALY)	0.60288	15.6743	17.9066	0.381389	78.9771	70.3558	0.261634	-19.4385	20.8928	0.352169	22.037	22.0006	0.316512	24.2041	25.5887	0.344203
Ovarian Cancer (Serous, Low Malignant Potential)	QALY-costs per year (£20k per QALY)	0.639579	18.4201	29.985	0.539009	117.409	117.628	0.318211	-30.4048	34.9363	0.384139	28.0469	35.6054	0.430863	31.762	42.7363	0.457354
Ovarian Cancer (Serous, Low Malignant Potential)	QALY-costs per year (£30k per QALY)	0.660738	21.159	42.4995	0.61858	155.852	166.596	0.349528	-41.3742	49.481	0.403063	34.0569	52.4999	0.51653	39.3453	58.0762	0.498104
Prostate Cancer	QALYs per year	0.99977	-0.0011167	0.0009548	0.242202	-0.0027965	0.0019059	0.142292	0.0001856	0.0001822	0.308475	0.0004087	0.0014497	0.778002	0.0008557	0.00296	0.772519
Prostate Cancer	QALYs per year (HES only)	0.433989	-0.0012784	0.0006219	0.0398238	-0.0019653	0.0012427	0.113762	7.59e-05	0.0001188	0.522827	-0.001266	0.001013	0.211361	-0.0026525	0.0018586	0.153535
Prostate Cancer	Total healthcare costs per year	0.585746	4.97676	6.49179	0.443305	15.1114	12.9305	0.242539	-1.12158	1.23758	0.364792	-5.02982	10.5244	0.632706	-11.856	20.8703	0.56998
Prostate Cancer	Primary healthcare costs per year	1	2.34246	2.91452	0.421558	2.43786	5.79262	0.67386	-0.0105935	0.555885	0.984796	-0.526036	4.54542	0.907868	-6.07987	8.56167	0.477626
Prostate Cancer	Secondary healthcare costs per year	0.203659	2.78717	5.55773	0.616023	13.4113	11.0676	0.225605	-1.17454	1.05845	0.267138	1.07616	8.53379	0.899648	-12.9389	17.7296	0.465518
Prostate Cancer	QALY-costs per year (£10k per QALY)	0.907368	15.9581	13.537	0.238457	42.6987	27.0084	0.113891	-2.95487	2.58252	0.25255	10.3595	21.5828	0.631236	8.30123	44.3273	0.851448
Prostate Cancer	QALY-costs per year (£20k per QALY)	0.984462	27.0321	22.5098	0.229789	70.5099	44.9243	0.116525	-4.80343	4.29524	0.263433	0.436575	34.3754	0.989867	8.31085	67.1935	0.901564
Prostate Cancer	QALY-costs per year (£30k per QALY)	0.994563	38.1598	31.8192	0.230423	98.4125	63.5089	0.121241	-6.65649	6.07209	0.272972	-9.48635	49.8188	0.848982	-2.11944	97.6034	0.982676
Thyroid Cancer	QALYs per year	0.487487	-0.0013082	0.000689	0.057619	0.00331	0.002572	0.198115	-0.0016209	0.0008697	0.0623642	-0.0015693	0.0009343	0.0930259	-0.0008953	0.0012813	0.484719
Thyroid Cancer	QALYs per year (HES only)	0.186367	-0.0010803	0.0004977	0.0299816	0.00149	0.0016463	0.365421	-0.0009129	0.0005626	0.104683	-0.0005696	0.0005823	0.327962	-0.0004116	0.000763	0.589594
Thyroid Cancer	Total healthcare costs per year	0.25269	14.498	5.0992	0.0044665	-12.1564	16.7134	0.467013	9.47595	5.71623	0.0973727	17.8664	6.66688	0.007365	12.0188	10.3419	0.245175
Thyroid Cancer	Primary healthcare costs per year	0.848339	3.48171	2.10543	0.0981919	-4.40057	7.64977	0.565119	2.81171	2.62338	0.283815	4.43879	2.84916	0.11925	2.78586	4.24318	0.51147
Thyroid Cancer	Secondary healthcare costs per year	0.296069	10.9948	3.96487	0.0055533	-7.81619	13.5549	0.564188	6.6813	4.63258	0.149234	16.7242	5.42045	0.0020329	19.2688	8.39243	0.0216774
Thyroid Cancer	QALY-costs per year (£10k per QALY)	0.337869	27.7033	10.2325	0.0067815	-44.6869	35.6165	0.2096	25.5387	12.0995	0.0347955	36.0759	13.8106	0.0089964	23.9423	20.8903	0.251756
Thyroid Cancer	QALY-costs per year (£20k per QALY)	0.3959	40.8822	16.4727	0.0130716	-77.6827	59.904	0.194705	41.7257	20.3056	0.0398895	53.0031	22.7509	0.019821	32.4269	33.5945	0.334423
Thyroid Cancer	QALY-costs per year (£30k per QALY)	0.422888	54.0074	22.9261	0.0184873	-110.753	85.0376	0.19278	57.9296	28.8013	0.0442882	68.696	33.1065	0.0379864	43.6509	47.3716	0.356812

## Sheet: S4 - Full Results
S4 Table: Full results
Legend: Results from the Mendelian randomization, multivariable adjusted (age, sex, 40 principal components, and UK Biobank recruitment centre), and multivariable adjusted analyses with additional variables (Townsend Deprivation Index, household income, highest academic qualifications, ever smoked and body mass index), including results by sex (all, male, female), age group (all, <50 years, 50 to…
GRS	Exposure	Outcome	Type	Exposure Time	Sex	Age Group	N	Beta	SE	P	F stat (median)	P value for endogeneity (median)
Bladder Cancer	Bladder Cancer	QALYs per year	Main Analysis MR	All	All	All	310913	0.0182939	0.224772	0.935133	128.947	0.460914
Bladder Cancer	Bladder Cancer	QALYs per year	Multivariable Adjusted	All	All	All	310913	-0.124183	0.004859	4.58e-144
Bladder Cancer	Bladder Cancer	QALYs per year	Multivariable Adjusted - additional variables	All	All	All	308511	-0.115002	0.0047445	8.6e-130
Bladder Cancer	Bladder Cancer	QALYs per year	Main Analysis MR	All	All	<50 years	67788	-1.86327	2.16856	0.39022	6.68299	0.279652
Bladder Cancer	Bladder Cancer	QALYs per year	Multivariable Adjusted	All	All	<50 years	67788	-0.152842	0.0215955	1.468e-12
Bladder Cancer	Bladder Cancer	QALYs per year	Multivariable Adjusted - additional variables	All	All	<50 years	67469	-0.137196	0.0213492	1.307e-10
Bladder Cancer	Bladder Cancer	QALYs per year	Main Analysis MR	All	All	50 to 59 years	101993	0.266953	0.61737	0.665448	29.7501	0.46675
Bladder Cancer	Bladder Cancer	QALYs per year	Multivariable Adjusted	All	All	50 to 59 years	101993	-0.128848	0.0111291	5.358e-31
Bladder Cancer	Bladder Cancer	QALYs per year	Multivariable Adjusted - additional variables	All	All	50 to 59 years	101344	-0.119938	0.0108285	1.638e-28
Bladder Cancer	Bladder Cancer	QALYs per year	Main Analysis MR	All	All	60+ years	141132	0.0775798	0.213857	0.71678	92.8323	0.295916
Bladder Cancer	Bladder Cancer	QALYs per year	Multivariable Adjusted	All	All	60+ years	141132	-0.116887	0.0059054	3.408e-87
Bladder Cancer	Bladder Cancer	QALYs per year	Multivariable Adjusted - additional variables	All	All	60+ years	139698	-0.107042	0.0057655	6.068e-77
Bladder Cancer	Bladder Cancer	QALYs per year	Main Analysis MR	Pre-baseline	All	All	310913	0.0384335	0.472735	0.935203	62.3185	0.594557
Bladder Cancer	Bladder Cancer	QALYs per year	Multivariable Adjusted	Pre-baseline	All	All	310913	-0.157184	0.0076698	2.443e-93
Bladder Cancer	Bladder Cancer	QALYs per year	Multivariable Adjusted - additional variables	Pre-baseline	All	All	308511	-0.147204	0.0075188	2.375e-85
Bladder Cancer	Bladder Cancer	QALYs per year	Main Analysis MR	Pre-baseline	All	<50 years	67788	-4.36487	5.60818	0.43639	2.56641	0.263334
Bladder Cancer	Bladder Cancer	QALYs per year	Multivariable Adjusted	Pre-baseline	All	<50 years	67788	-0.194449	0.0311227	4.162e-10
Bladder Cancer	Bladder Cancer	QALYs per year	Multivariable Adjusted - additional variables	Pre-baseline	All	<50 years	67469	-0.181344	0.0309411	4.602e-09
Bladder Cancer	Bladder Cancer	QALYs per year	Main Analysis MR	Pre-baseline	All	50 to 59 years	101993	0.984965	2.37123	0.677862	4.72158	0.55155
Bladder Cancer	Bladder Cancer	QALYs per year	Multivariable Adjusted	Pre-baseline	All	50 to 59 years	101993	-0.173336	0.0171454	5.002e-24
Bladder Cancer	Bladder Cancer	QALYs per year	Multivariable Adjusted - additional variables	Pre-baseline	All	50 to 59 years	101344	-0.159593	0.0166674	1.017e-21
Bladder Cancer	Bladder Cancer	QALYs per year	Main Analysis MR	Pre-baseline	All	60+ years	141132	0.145267	0.400931	0.717109	56.2557	0.402043
Bladder Cancer	Bladder Cancer	QALYs per year	Multivariable Adjusted	Pre-baseline	All	60+ years	141132	-0.146001	0.0091427	2.099e-57
Bladder Cancer	Bladder Cancer	QALYs per year	Multivariable Adjusted - additional variables	Pre-baseline	All	60+ years	139698	-0.135861	0.0089639	6.854e-52
Bladder Cancer	Bladder Cancer	QALYs per year	Main Analysis MR	Post-baseline	All	All	310913	0.0349112	0.429319	0.935189	65.7014	0.651139
Bladder Cancer	Bladder Cancer	QALYs per year	Multivariable Adjusted	Post-baseline	All	All	310913	-0.0981276	0.0063791	2.137e-53
Bladder Cancer	Bladder Cancer	QALYs per year	Multivariable Adjusted - additional variables	Post-baseline	All	All	308511	-0.0895862	0.0062548	1.577e-46
Bladder Cancer	Bladder Cancer	QALYs per year	Main Analysis MR	Post-baseline	All	<50 years	67788	-3.25108	3.96555	0.412312	4.16918	0.257584
Bladder Cancer	Bladder Cancer	QALYs per year	Multivariable Adjusted	Post-baseline	All	<50 years	67788	-0.113963	0.0298125	0.00013203
Bladder Cancer	Bladder Cancer	QALYs per year	Multivariable Adjusted - additional variables	Post-baseline	All	<50 years	67469	-0.0969715	0.0291431	0.00087652
Bladder Cancer	Bladder Cancer	QALYs per year	Main Analysis MR	Post-baseline	All	50 to 59 years	101993	0.366205	0.845644	0.664979	29.2649	0.533505
Bladder Cancer	Bladder Cancer	QALYs per year	Multivariable Adjusted	Post-baseline	All	50 to 59 years	101993	-0.0965779	0.0141306	8.221e-12
Bladder Cancer	Bladder Cancer	QALYs per year	Multivariable Adjusted - additional variables	Post-baseline	All	50 to 59 years	101344	-0.0911184	0.0137245	3.156e-11
Bladder Cancer	Bladder Cancer	QALYs per year	Main Analysis MR	Post-baseline	All	60+ years	141132	0.166497	0.460206	0.717509	37.31	0.507635
Bladder Cancer	Bladder Cancer	QALYs per year	Multivariable Adjusted	Post-baseline	All	60+ years	141132	-0.0933551	0.0077593	2.432e-33
Bladder Cancer	Bladder Cancer	QALYs per year	Multivariable Adjusted - additional variables	Post-baseline	All	60+ years	139698	-0.0837646	0.0076219	4.27e-28
Bladder Cancer	Bladder Cancer	QALYs per year	Main Analysis MR	All	Female	All	166881	0.725616	0.605114	0.230473	40.0914	0.0918133
Bladder Cancer	Bladder Cancer	QALYs per year	Multivariable Adjusted	All	Female	All	166881	-0.112738	0.0097239	4.426e-31
Bladder Cancer	Bladder Cancer	QALYs per year	Multivariable Adjusted - additional variables	All	Female	All	165643	-0.105251	0.0095022	1.633e-28
Bladder Cancer	Bladder Cancer	QALYs per year	Main Analysis MR	All	Female	<50 years	36744	-3.97735	11.8799	0.73778	0.699921	0.569153
Bladder Cancer	Bladder Cancer	QALYs per year	Multivariable Adjusted	All	Female	<50 years	36744	-0.121675	0.0406274	0.00274524
Bladder Cancer	Bladder Cancer	QALYs per year	Multivariable Adjusted - additional variables	All	Female	<50 years	36569	-0.1051	0.0396875	0.0080925
Bladder Cancer	Bladder Cancer	QALYs per year	Main Analysis MR	All	Female	50 to 59 years	56850	0.797232	0.947095	0.399919	21.9265	0.285396
Bladder Cancer	Bladder Cancer	QALYs per year	Multivariable Adjusted	All	Female	50 to 59 years	56850	-0.121782	0.0203914	2.34e-09
Bladder Cancer	Bladder Cancer	QALYs per year	Multivariable Adjusted - additional variables	All	Female	50 to 59 years	56494	-0.116292	0.0198306	4.511e-09
Bladder Cancer	Bladder Cancer	QALYs per year	Main Analysis MR	All	Female	60+ years	73287	0.864653	0.721281	0.230616	20.8318	0.104071
Bladder Cancer	Bladder Cancer	QALYs per year	Multivariable Adjusted	All	Female	60+ years	73287	-0.106935	0.0121412	1.279e-18
Bladder Cancer	Bladder Cancer	QALYs per year	Multivariable Adjusted - additional variables	All	Female	60+ years	72580	-0.0992843	0.011903	7.359e-17
Bladder Cancer	Bladder Cancer	QALYs per year	Main Analysis MR	Pre-baseline	Female	All	166881	1.60952	1.37851	0.242976	17.5453	0.111468
Bladder Cancer	Bladder Cancer	QALYs per year	Multivariable Adjusted	Pre-baseline	Female	All	166881	-0.144241	0.0146322	6.346e-23
Bladder Cancer	Bladder Cancer	QALYs per year	Multivariable Adjusted - additional variables	Pre-baseline	Female	All	165643	-0.136264	0.0142808	1.404e-21
Bladder Cancer	Bladder Cancer	QALYs per year	Main Analysis MR	Pre-baseline	Female	<50 years	36744	-893.618	302807	0.997645	2.1e-05	0.568697
Bladder Cancer	Bladder Cancer	QALYs per year	Multivariable Adjusted	Pre-baseline	Female	<50 years	36744	-0.193043	0.0591434	0.00109857
Bladder Cancer	Bladder Cancer	QALYs per year	Multivariable Adjusted - additional variables	Pre-baseline	Female	<50 years	36569	-0.182458	0.0577963	0.00159452
Bladder Cancer	Bladder Cancer	QALYs per year	Main Analysis MR	Pre-baseline	Female	50 to 59 years	56850	1.88924	2.31983	0.415424	8.73968	0.314733
Bladder Cancer	Bladder Cancer	QALYs per year	Multivariable Adjusted	Pre-baseline	Female	50 to 59 years	56850	-0.167669	0.0319529	1.543e-07
Bladder Cancer	Bladder Cancer	QALYs per year	Multivariable Adjusted - additional variables	Pre-baseline	Female	50 to 59 years	56494	-0.155718	0.0310577	5.336e-07
Bladder Cancer	Bladder Cancer	QALYs per year	Main Analysis MR	Pre-baseline	Female	60+ years	73287	1.77698	1.53673	0.247542	10.7051	0.121214
Bladder Cancer	Bladder Cancer	QALYs per year	Multivariable Adjusted	Pre-baseline	Female	60+ years	73287	-0.131708	0.018092	3.341e-13
Bladder Cancer	Bladder Cancer	QALYs per year	Multivariable Adjusted - additional variables	Pre-baseline	Female	60+ years	72580	-0.1244	0.0177136	2.173e-12
Bladder Cancer	Bladder Cancer	QALYs per year	Main Analysis MR	Post-baseline	Female	All	166881	1.32129	1.11867	0.23755	22.4719	0.119104
Bladder Cancer	Bladder Cancer	QALYs per year	Multivariable Adjusted	Post-baseline	Female	All	166881	-0.088104	0.0130352	1.39e-11
Bladder Cancer	Bladder Cancer	QALYs per year	Multivariable Adjusted - additional variables	Post-baseline	Female	All	165643	-0.0808203	0.0127544	2.348e-10
Bladder Cancer	Bladder Cancer	QALYs per year	Main Analysis MR	Post-baseline	Female	<50 years	36744	-3.99513	10.3485	0.699452	2.03698	0.569947
Bladder Cancer	Bladder Cancer	QALYs per year	Multivariable Adjusted	Post-baseline	Female	<50 years	36744	-0.0561964	0.0554553	0.310886
Bladder Cancer	Bladder Cancer	QALYs per year	Multivariable Adjusted - additional variables	Post-baseline	Female	<50 years	36569	-0.0341264	0.0541598	0.528625
Bladder Cancer	Bladder Cancer	QALYs per year	Main Analysis MR	Post-baseline	Female	50 to 59 years	56850	1.37926	1.65808	0.405497	13.2153	0.327902
Bladder Cancer	Bladder Cancer	QALYs per year	Multivariable Adjusted	Post-baseline	Female	50 to 59 years	56850	-0.0903013	0.0261442	0.00055239
Bladder Cancer	Bladder Cancer	QALYs per year	Multivariable Adjusted - additional variables	Post-baseline	Female	50 to 59 years	56494	-0.0892003	0.0254044	0.00044607
Bladder Cancer	Bladder Cancer	QALYs per year	Main Analysis MR	Post-baseline	Female	60+ years	73287	1.68412	1.46225	0.249432	10.1178	0.128303
Bladder Cancer	Bladder Cancer	QALYs per year	Multivariable Adjusted	Post-baseline	Female	60+ years	73287	-0.0868404	0.016366	1.12e-07
Bladder Cancer	Bladder Cancer	QALYs per year	Multivariable Adjusted - additional variables	Post-baseline	Female	60+ years	72580	-0.0787083	0.0160607	9.551e-07
Bladder Cancer	Bladder Cancer	QALYs per year	Main Analysis MR	All	Male	All	144032	-0.227001	0.210831	0.281615	88.5913	0.563665
Bladder Cancer	Bladder Cancer	QALYs per year	Multivariable Adjusted	All	Male	All	144032	-0.125433	0.005669	1.77e-108
Bladder Cancer	Bladder Cancer	QALYs per year	Multivariable Adjusted - additional variables	All	Male	All	142868	-0.113862	0.0055308	3.591e-94
Bladder Cancer	Bladder Cancer	QALYs per year	Main Analysis MR	All	Male	<50 years	31044	-1.45129	1.76997	0.412243	6.31949	0.320659
Bladder Cancer	Bladder Cancer	QALYs per year	Multivariable Adjusted	All	Male	<50 years	31044	-0.165355	0.0256578	1.159e-10
Bladder Cancer	Bladder Cancer	QALYs per year	Multivariable Adjusted - additional variables	All	Male	<50 years	30900	-0.15066	0.0254551	3.246e-09
Bladder Cancer	Bladder Cancer	QALYs per year	Main Analysis MR	All	Male	50 to 59 years	45143	-0.179197	0.794093	0.821464	11.247	0.690853
Bladder Cancer	Bladder Cancer	QALYs per year	Multivariable Adjusted	All	Male	50 to 59 years	45143	-0.130575	0.013273	7.754e-23
Bladder Cancer	Bladder Cancer	QALYs per year	Multivariable Adjusted - additional variables	All	Male	50 to 59 years	44850	-0.118779	0.0129183	3.762e-20
Bladder Cancer	Bladder Cancer	QALYs per year	Main Analysis MR	All	Male	60+ years	67845	-0.138313	0.190489	0.467782	71.7173	0.776381
Bladder Cancer	Bladder Cancer	QALYs per year	Multivariable Adjusted	All	Male	60+ years	67845	-0.119278	0.0067741	2.134e-69
Bladder Cancer	Bladder Cancer	QALYs per year	Multivariable Adjusted - additional variables	All	Male	60+ years	67118	-0.107824	0.0066174	1.087e-59
Bladder Cancer	Bladder Cancer	QALYs per year	Main Analysis MR	Pre-baseline	Male	All	144032	-0.468156	0.437585	0.284681	44.2546	0.411445
Bladder Cancer	Bladder Cancer	QALYs per year	Multivariable Adjusted	Pre-baseline	Male	All	144032	-0.158775	0.0088999	3.451e-71
Bladder Cancer	Bladder Cancer	QALYs per year	Multivariable Adjusted - additional variables	Pre-baseline	Male	All	142868	-0.14631	0.0087321	5.173e-63
Bladder Cancer	Bladder Cancer	QALYs per year	Main Analysis MR	Pre-baseline	Male	<50 years	31044	-2.90753	3.69358	0.431173	3.78982	0.311362
Bladder Cancer	Bladder Cancer	QALYs per year	Multivariable Adjusted	Pre-baseline	Male	<50 years	31044	-0.196721	0.0359901	4.604e-08
Bladder Cancer	Bladder Cancer	QALYs per year	Multivariable Adjusted - additional variables	Pre-baseline	Male	<50 years	30900	-0.184437	0.0359342	2.857e-07
Bladder Cancer	Bladder Cancer	QALYs per year	Main Analysis MR	Pre-baseline	Male	50 to 59 years	45143	-1.47017	8.40021	0.861067	0.355994	0.686943
Bladder Cancer	Bladder Cancer	QALYs per year	Multivariable Adjusted	Pre-baseline	Male	50 to 59 years	45143	-0.174771	0.0207076	3.175e-17
Bladder Cancer	Bladder Cancer	QALYs per year	Multivariable Adjusted - additional variables	Pre-baseline	Male	50 to 59 years	44850	-0.158786	0.0201734	3.517e-15
Bladder Cancer	Bladder Cancer	QALYs per year	Main Analysis MR	Pre-baseline	Male	60+ years	67845	-0.253222	0.349743	0.469051	45.1415	0.698345
Bladder Cancer	Bladder Cancer	QALYs per year	Multivariable Adjusted	Pre-baseline	Male	60+ years	67845	-0.149363	0.0104718	3.702e-46
Bladder Cancer	Bladder Cancer	QALYs per year	Multivariable Adjusted - additional variables	Pre-baseline	Male	60+ years	67118	-0.137388	0.0102552	6.301e-41
Bladder Cancer	Bladder Cancer	QALYs per year	Main Analysis MR	Post-baseline	Male	All	144032	-0.44068	0.413082	0.286058	43.5364	0.336697
Bladder Cancer	Bladder Cancer	QALYs per year	Multivariable Adjusted	Post-baseline	Male	All	144032	-0.0988631	0.00732	1.444e-41
Bladder Cancer	Bladder Cancer	QALYs per year	Multivariable Adjusted - additional variables	Post-baseline	Male	All	142868	-0.0880877	0.0071644	9.616e-35
Bladder Cancer	Bladder Cancer	QALYs per year	Main Analysis MR	Post-baseline	Male	<50 years	31044	-2.89764	3.88818	0.456124	2.70629	0.301476
Bladder Cancer	Bladder Cancer	QALYs per year	Multivariable Adjusted	Post-baseline	Male	<50 years	31044	-0.135789	0.0361523	0.00017264
Bladder Cancer	Bladder Cancer	QALYs per year	Multivariable Adjusted - additional variables	Post-baseline	Male	<50 years	30900	-0.119896	0.0354219	0.00071232
Bladder Cancer	Bladder Cancer	QALYs per year	Main Analysis MR	Post-baseline	Male	50 to 59 years	45143	-0.204071	0.903055	0.821218	16.2325	0.70885
Bladder Cancer	Bladder Cancer	QALYs per year	Multivariable Adjusted	Post-baseline	Male	50 to 59 years	45143	-0.0977433	0.0164963	3.12e-09
Bladder Cancer	Bladder Cancer	QALYs per year	Multivariable Adjusted - additional variables	Post-baseline	Male	50 to 59 years	44850	-0.0889735	0.0159797	2.578e-08
Bladder Cancer	Bladder Cancer	QALYs per year	Main Analysis MR	Post-baseline	Male	60+ years	67845	-0.304795	0.423173	0.471363	27.3566	0.596273
Bladder Cancer	Bladder Cancer	QALYs per year	Multivariable Adjusted	Post-baseline	Male	60+ years	67845	-0.0949454	0.0087981	3.772e-27
Bladder Cancer	Bladder Cancer	QALYs per year	Multivariable Adjusted - additional variables	Post-baseline	Male	60+ years	67118	-0.0839947	0.0086296	2.173e-22
Bladder Cancer	Bladder Cancer	QALYs per year (HES only)	Main Analysis MR	All	All	All	310913	0.0604117	0.138471	0.662636	128.947	0.195655
Bladder Cancer	Bladder Cancer	QALYs per year (HES only)	Multivariable Adjusted	All	All	All	310913	-0.117618	0.0030043	0
Bladder Cancer	Bladder Cancer	QALYs per year (HES only)	Multivariable Adjusted - additional variables	All	All	All	308511	-0.110851	0.0029082	0
Bladder Cancer	Bladder Cancer	QALYs per year (HES only)	Main Analysis MR	All	All	<50 years	67788	-0.862493	1.09153	0.429429	6.68299	0.491718
Bladder Cancer	Bladder Cancer	QALYs per year (HES only)	Multivariable Adjusted	All	All	<50 years	67788	-0.13722	0.0111767	1.199e-34
Bladder Cancer	Bladder Cancer	QALYs per year (HES only)	Multivariable Adjusted - additional variables	All	All	<50 years	67469	-0.127095	0.0108339	8.813e-32
Bladder Cancer	Bladder Cancer	QALYs per year (HES only)	Main Analysis MR	All	All	50 to 59 years	101993	0.369912	0.370523	0.31811	29.7501	0.172922
Bladder Cancer	Bladder Cancer	QALYs per year (HES only)	Multivariable Adjusted	All	All	50 to 59 years	101993	-0.120076	0.006437	1.173e-77
Bladder Cancer	Bladder Cancer	QALYs per year (HES only)	Multivariable Adjusted - additional variables	All	All	50 to 59 years	101344	-0.11351	0.0061503	4.673e-76
Bladder Cancer	Bladder Cancer	QALYs per year (HES only)	Main Analysis MR	All	All	60+ years	141132	0.0450781	0.142154	0.751162	92.8323	0.270079
Bladder Cancer	Bladder Cancer	QALYs per year (HES only)	Multivariable Adjusted	All	All	60+ years	141132	-0.110662	0.0039129	5.92e-176
Bladder Cancer	Bladder Cancer	QALYs per year (HES only)	Multivariable Adjusted - additional variables	All	All	60+ years	139698	-0.103132	0.0038034	6.45e-162
Bladder Cancer	Bladder Cancer	QALYs per year (HES only)	Main Analysis MR	Pre-baseline	All	All	310913	0.126919	0.291256	0.663009	62.3185	0.349043
Bladder Cancer	Bladder Cancer	QALYs per year (HES only)	Multivariable Adjusted	Pre-baseline	All	All	310913	-0.14407	0.0045801	3.52e-217
Bladder Cancer	Bladder Cancer	QALYs per year (HES only)	Multivariable Adjusted - additional variables	Pre-baseline	All	All	308511	-0.136954	0.0044324	1.25e-209
Bladder Cancer	Bladder Cancer	QALYs per year (HES only)	Main Analysis MR	Pre-baseline	All	<50 years	67788	-2.02047	2.71955	0.457516	2.56641	0.452499
Bladder Cancer	Bladder Cancer	QALYs per year (HES only)	Multivariable Adjusted	Pre-baseline	All	<50 years	67788	-0.163643	0.0161079	3.017e-24
Bladder Cancer	Bladder Cancer	QALYs per year (HES only)	Multivariable Adjusted - additional variables	Pre-baseline	All	<50 years	67469	-0.155659	0.0157159	3.979e-23
Bladder Cancer	Bladder Cancer	QALYs per year (HES only)	Main Analysis MR	Pre-baseline	All	50 to 59 years	101993	1.36485	1.50214	0.363562	4.72158	0.249722
Bladder Cancer	Bladder Cancer	QALYs per year (HES only)	Multivariable Adjusted	Pre-baseline	All	50 to 59 years	101993	-0.161878	0.0099714	2.884e-59
Bladder Cancer	Bladder Cancer	QALYs per year (HES only)	Multivariable Adjusted - additional variables	Pre-baseline	All	50 to 59 years	101344	-0.151662	0.0095269	4.652e-57
Bladder Cancer	Bladder Cancer	QALYs per year (HES only)	Main Analysis MR	Pre-baseline	All	60+ years	141132	0.0844082	0.266244	0.751218	56.2557	0.411944
Bladder Cancer	Bladder Cancer	QALYs per year (HES only)	Multivariable Adjusted	Pre-baseline	All	60+ years	141132	-0.132912	0.0059574	2.93e-110
Bladder Cancer	Bladder Cancer	QALYs per year (HES only)	Multivariable Adjusted - additional variables	Pre-baseline	All	60+ years	139698	-0.125393	0.0057861	3.8e-104
Bladder Cancer	Bladder Cancer	QALYs per year (HES only)	Main Analysis MR	Post-baseline	All	All	310913	0.115287	0.264345	0.662748	65.7014	0.420531
Bladder Cancer	Bladder Cancer	QALYs per year (HES only)	Multivariable Adjusted	Post-baseline	All	All	310913	-0.0965399	0.0039676	9e-131
Bladder Cancer	Bladder Cancer	QALYs per year (HES only)	Multivariable Adjusted - additional variables	Post-baseline	All	All	308511	-0.0900521	0.0038402	1.32e-121
Bladder Cancer	Bladder Cancer	QALYs per year (HES only)	Main Analysis MR	Post-baseline	All	<50 years	67788	-1.5049	1.97015	0.444955	4.16918	0.449924
Bladder Cancer	Bladder Cancer	QALYs per year (HES only)	Multivariable Adjusted	Post-baseline	All	<50 years	67788	-0.11246	0.0155238	4.344e-13
Bladder Cancer	Bladder Cancer	QALYs per year (HES only)	Multivariable Adjusted - additional variables	Post-baseline	All	<50 years	67469	-0.10099	0.0149538	1.443e-11
Bladder Cancer	Bladder Cancer	QALYs per year (HES only)	Main Analysis MR	Post-baseline	All	50 to 59 years	101993	0.507443	0.505597	0.315547	29.2649	0.226423
Bladder Cancer	Bladder Cancer	QALYs per year (HES only)	Multivariable Adjusted	Post-baseline	All	50 to 59 years	101993	-0.0897593	0.0084217	1.598e-26
Bladder Cancer	Bladder Cancer	QALYs per year (HES only)	Multivariable Adjusted - additional variables	Post-baseline	All	50 to 59 years	101344	-0.0857918	0.0080454	1.509e-26
Bladder Cancer	Bladder Cancer	QALYs per year (HES only)	Main Analysis MR	Post-baseline	All	60+ years	141132	0.096744	0.305369	0.751388	37.31	0.533371
Bladder Cancer	Bladder Cancer	QALYs per year (HES only)	Multivariable Adjusted	Post-baseline	All	60+ years	141132	-0.0923717	0.0051648	1.546e-71
Bladder Cancer	Bladder Cancer	QALYs per year (HES only)	Multivariable Adjusted - additional variables	Post-baseline	All	60+ years	139698	-0.0848433	0.0050207	4.588e-64
Bladder Cancer	Bladder Cancer	QALYs per year (HES only)	Main Analysis MR	All	Female	All	166881	0.531933	0.357811	0.137112	40.0914	0.0635542
Bladder Cancer	Bladder Cancer	QALYs per year (HES only)	Multivariable Adjusted	All	Female	All	166881	-0.106417	0.0057114	1.759e-77
Bladder Cancer	Bladder Cancer	QALYs per year (HES only)	Multivariable Adjusted - additional variables	All	Female	All	165643	-0.101619	0.0055132	7.296e-76
Bladder Cancer	Bladder Cancer	QALYs per year (HES only)	Main Analysis MR	All	Female	<50 years	36744	0.491122	4.85716	0.919461	0.699921	0.903335
Bladder Cancer	Bladder Cancer	QALYs per year (HES only)	Multivariable Adjusted	All	Female	<50 years	36744	-0.093016	0.0208408	8.076e-06
Bladder Cancer	Bladder Cancer	QALYs per year (HES only)	Multivariable Adjusted - additional variables	All	Female	<50 years	36569	-0.0812234	0.0200971	5.31e-05
Bladder Cancer	Bladder Cancer	QALYs per year (HES only)	Main Analysis MR	All	Female	50 to 59 years	56850	0.683388	0.547827	0.212232	21.9265	0.124356
Bladder Cancer	Bladder Cancer	QALYs per year (HES only)	Multivariable Adjusted	All	Female	50 to 59 years	56850	-0.117624	0.0112173	1.003e-25
Bladder Cancer	Bladder Cancer	QALYs per year (HES only)	Multivariable Adjusted - additional variables	All	Female	50 to 59 years	56494	-0.113583	0.0107084	2.768e-26
Bladder Cancer	Bladder Cancer	QALYs per year (HES only)	Main Analysis MR	All	Female	60+ years	73287	0.427357	0.434351	0.325166	20.8318	0.207665
Bladder Cancer	Bladder Cancer	QALYs per year (HES only)	Multivariable Adjusted	All	Female	60+ years	73287	-0.101492	0.007585	7.844e-41
Bladder Cancer	Bladder Cancer	QALYs per year (HES only)	Multivariable Adjusted - additional variables	All	Female	60+ years	72580	-0.0963887	0.0073602	3.477e-39
Bladder Cancer	Bladder Cancer	QALYs per year (HES only)	Main Analysis MR	Pre-baseline	Female	All	166881	1.1799	0.822433	0.151387	17.5453	0.0872458
Bladder Cancer	Bladder Cancer	QALYs per year (HES only)	Multivariable Adjusted	Pre-baseline	Female	All	166881	-0.12603	0.0086577	5.263e-48
Bladder Cancer	Bladder Cancer	QALYs per year (HES only)	Multivariable Adjusted - additional variables	Pre-baseline	Female	All	165643	-0.120858	0.0083398	1.366e-47
Bladder Cancer	Bladder Cancer	QALYs per year (HES only)	Main Analysis MR	Pre-baseline	Female	<50 years	36744	110.344	24091.8	0.996346	2.1e-05	0.918589
Bladder Cancer	Bladder Cancer	QALYs per year (HES only)	Multivariable Adjusted	Pre-baseline	Female	<50 years	36744	-0.138109	0.0301322	4.574e-06
Bladder Cancer	Bladder Cancer	QALYs per year (HES only)	Multivariable Adjusted - additional variables	Pre-baseline	Female	<50 years	36569	-0.128393	0.0290554	9.92e-06
Bladder Cancer	Bladder Cancer	QALYs per year (HES only)	Main Analysis MR	Pre-baseline	Female	50 to 59 years	56850	1.61945	1.37373	0.238449	8.73968	0.149329
Bladder Cancer	Bladder Cancer	QALYs per year (HES only)	Multivariable Adjusted	Pre-baseline	Female	50 to 59 years	56850	-0.161853	0.017615	3.989e-20
Bladder Cancer	Bladder Cancer	QALYs per year (HES only)	Multivariable Adjusted - additional variables	Pre-baseline	Female	50 to 59 years	56494	-0.15354	0.0168151	6.781e-20
Bladder Cancer	Bladder Cancer	QALYs per year (HES only)	Main Analysis MR	Pre-baseline	Female	60+ years	73287	0.878278	0.911652	0.335351	10.7051	0.251063
Bladder Cancer	Bladder Cancer	QALYs per year (HES only)	Multivariable Adjusted	Pre-baseline	Female	60+ years	73287	-0.112644	0.011409	5.437e-23
Bladder Cancer	Bladder Cancer	QALYs per year (HES only)	Multivariable Adjusted - additional variables	Pre-baseline	Female	60+ years	72580	-0.107605	0.0110389	1.885e-22
Bladder Cancer	Bladder Cancer	QALYs per year (HES only)	Main Analysis MR	Post-baseline	Female	All	166881	0.968608	0.664695	0.145055	22.4719	0.0908299
Bladder Cancer	Bladder Cancer	QALYs per year (HES only)	Multivariable Adjusted	Post-baseline	Female	All	166881	-0.090947	0.0075927	4.626e-33
Bladder Cancer	Bladder Cancer	QALYs per year (HES only)	Multivariable Adjusted - additional variables	Post-baseline	Female	All	165643	-0.0863198	0.0073399	6.253e-32
Bladder Cancer	Bladder Cancer	QALYs per year (HES only)	Main Analysis MR	Post-baseline	Female	<50 years	36744	0.493318	4.84917	0.918969	2.03698	0.910206
Bladder Cancer	Bladder Cancer	QALYs per year (HES only)	Multivariable Adjusted	Post-baseline	Female	<50 years	36744	-0.0516348	0.028854	0.0735312
Bladder Cancer	Bladder Cancer	QALYs per year (HES only)	Multivariable Adjusted - additional variables	Post-baseline	Female	<50 years	36569	-0.0379328	0.0278206	0.172733
Bladder Cancer	Bladder Cancer	QALYs per year (HES only)	Main Analysis MR	Post-baseline	Female	50 to 59 years	56850	1.1823	0.965343	0.22067	13.2153	0.159529
Bladder Cancer	Bladder Cancer	QALYs per year (HES only)	Multivariable Adjusted	Post-baseline	Female	50 to 59 years	56850	-0.0872802	0.0145477	1.978e-09
Bladder Cancer	Bladder Cancer	QALYs per year (HES only)	Multivariable Adjusted - additional variables	Post-baseline	Female	50 to 59 years	56494	-0.0861341	0.0138872	5.561e-10
Bladder Cancer	Bladder Cancer	QALYs per year (HES only)	Main Analysis MR	Post-baseline	Female	60+ years	73287	0.832383	0.866904	0.336965	10.1178	0.257964
Bladder Cancer	Bladder Cancer	QALYs per year (HES only)	Multivariable Adjusted	Post-baseline	Female	60+ years	73287	-0.0921811	0.0101398	9.811e-20
Bladder Cancer	Bladder Cancer	QALYs per year (HES only)	Multivariable Adjusted - additional variables	Post-baseline	Female	60+ years	72580	-0.0869142	0.0098592	1.191e-18
Bladder Cancer	Bladder Cancer	QALYs per year (HES only)	Main Analysis MR	All	Male	All	144032	-0.104402	0.139283	0.453515	88.5913	0.92189
Bladder Cancer	Bladder Cancer	QALYs per year (HES only)	Multivariable Adjusted	All	Male	All	144032	-0.118057	0.0036886	9.04e-225
Bladder Cancer	Bladder Cancer	QALYs per year (HES only)	Multivariable Adjusted - additional variables	All	Male	All	142868	-0.109104	0.0035664	1.56e-205
Bladder Cancer	Bladder Cancer	QALYs per year (HES only)	Main Analysis MR	All	Male	<50 years	31044	-1.08736	0.940636	0.247686	6.31949	0.281003
Bladder Cancer	Bladder Cancer	QALYs per year (HES only)	Multivariable Adjusted	All	Male	<50 years	31044	-0.154967	0.0133132	2.577e-31
Bladder Cancer	Bladder Cancer	QALYs per year (HES only)	Multivariable Adjusted - additional variables	All	Male	<50 years	30900	-0.145958	0.0129125	1.259e-29
Bladder Cancer	Bladder Cancer	QALYs per year (HES only)	Main Analysis MR	All	Male	50 to 59 years	45143	0.0792816	0.503541	0.874892	11.247	0.690054
Bladder Cancer	Bladder Cancer	QALYs per year (HES only)	Multivariable Adjusted	All	Male	50 to 59 years	45143	-0.120145	0.0081429	2.876e-49
Bladder Cancer	Bladder Cancer	QALYs per year (HES only)	Multivariable Adjusted - additional variables	All	Male	50 to 59 years	44850	-0.11089	0.0077683	3.144e-46
Bladder Cancer	Bladder Cancer	QALYs per year (HES only)	Main Analysis MR	All	Male	60+ years	67845	-0.0532353	0.136964	0.697513	71.7173	0.663743
Bladder Cancer	Bladder Cancer	QALYs per year (HES only)	Multivariable Adjusted	All	Male	60+ years	67845	-0.112658	0.0047899	2.55e-122
Bladder Cancer	Bladder Cancer	QALYs per year (HES only)	Multivariable Adjusted - additional variables	All	Male	60+ years	67118	-0.103503	0.0046504	9.65e-110
Bladder Cancer	Bladder Cancer	QALYs per year (HES only)	Main Analysis MR	Pre-baseline	Male	All	144032	-0.215314	0.287894	0.454525	44.2546	0.811233
Bladder Cancer	Bladder Cancer	QALYs per year (HES only)	Multivariable Adjusted	Pre-baseline	Male	All	144032	-0.146609	0.0056322	2.23e-149
Bladder Cancer	Bladder Cancer	QALYs per year (HES only)	Multivariable Adjusted - additional variables	Pre-baseline	Male	All	142868	-0.137247	0.0054468	4.26e-140
Bladder Cancer	Bladder Cancer	QALYs per year (HES only)	Main Analysis MR	Pre-baseline	Male	<50 years	31044	-2.17844	1.98988	0.273623	3.78982	0.247643
Bladder Cancer	Bladder Cancer	QALYs per year (HES only)	Multivariable Adjusted	Pre-baseline	Male	<50 years	31044	-0.174665	0.0191756	8.336e-20
Bladder Cancer	Bladder Cancer	QALYs per year (HES only)	Multivariable Adjusted - additional variables	Pre-baseline	Male	<50 years	30900	-0.168872	0.0187652	2.273e-19
Bladder Cancer	Bladder Cancer	QALYs per year (HES only)	Main Analysis MR	Pre-baseline	Male	50 to 59 years	45143	0.650442	4.32737	0.880521	0.355994	0.843111
Bladder Cancer	Bladder Cancer	QALYs per year (HES only)	Multivariable Adjusted	Pre-baseline	Male	50 to 59 years	45143	-0.161346	0.0125432	7.247e-38
Bladder Cancer	Bladder Cancer	QALYs per year (HES only)	Multivariable Adjusted - additional variables	Pre-baseline	Male	50 to 59 years	44850	-0.148486	0.0119641	2.279e-35
Bladder Cancer	Bladder Cancer	QALYs per year (HES only)	Main Analysis MR	Pre-baseline	Male	60+ years	67845	-0.0974629	0.250964	0.697754	45.1415	0.871885
Bladder Cancer	Bladder Cancer	QALYs per year (HES only)	Multivariable Adjusted	Pre-baseline	Male	60+ years	67845	-0.137906	0.0073203	3.631e-79
Bladder Cancer	Bladder Cancer	QALYs per year (HES only)	Multivariable Adjusted - additional variables	Pre-baseline	Male	60+ years	67118	-0.128644	0.0071056	2.926e-73
Bladder Cancer	Bladder Cancer	QALYs per year (HES only)	Main Analysis MR	Post-baseline	Male	All	144032	-0.202677	0.271514	0.455383	43.5364	0.691659
Bladder Cancer	Bladder Cancer	QALYs per year (HES only)	Multivariable Adjusted	Post-baseline	Male	All	144032	-0.0951543	0.0048615	2.619e-85
Bladder Cancer	Bladder Cancer	QALYs per year (HES only)	Multivariable Adjusted - additional variables	Post-baseline	Male	All	142868	-0.0865956	0.0046967	6.551e-76
Bladder Cancer	Bladder Cancer	QALYs per year (HES only)	Main Analysis MR	Post-baseline	Male	<50 years	31044	-2.17103	2.14754	0.312045	2.70629	0.240033
Bladder Cancer	Bladder Cancer	QALYs per year (HES only)	Multivariable Adjusted	Post-baseline	Male	<50 years	31044	-0.136292	0.0185175	1.837e-13
Bladder Cancer	Bladder Cancer	QALYs per year (HES only)	Multivariable Adjusted - additional variables	Post-baseline	Male	<50 years	30900	-0.12498	0.017808	2.248e-12
Bladder Cancer	Bladder Cancer	QALYs per year (HES only)	Main Analysis MR	Post-baseline	Male	50 to 59 years	45143	0.0902865	0.572051	0.874591	16.2325	0.752576
Bladder Cancer	Bladder Cancer	QALYs per year (HES only)	Multivariable Adjusted	Post-baseline	Male	50 to 59 years	45143	-0.0895485	0.0106964	5.672e-17
Bladder Cancer	Bladder Cancer	QALYs per year (HES only)	Multivariable Adjusted - additional variables	Post-baseline	Male	50 to 59 years	44850	-0.0828858	0.0102003	4.443e-16
Bladder Cancer	Bladder Cancer	QALYs per year (HES only)	Main Analysis MR	Post-baseline	Male	60+ years	67845	-0.117313	0.302259	0.697927	27.3566	0.933295
Bladder Cancer	Bladder Cancer	QALYs per year (HES only)	Multivariable Adjusted	Post-baseline	Male	60+ years	67845	-0.0920162	0.0063008	2.652e-48
Bladder Cancer	Bladder Cancer	QALYs per year (HES only)	Multivariable Adjusted - additional variables	Post-baseline	Male	60+ years	67118	-0.0830203	0.0061132	5.228e-42
Bladder Cancer	Bladder Cancer	Total healthcare costs per year	Main Analysis MR	All	All	All	310913	445.036	1537.88	0.772289	128.947	0.551697
Bladder Cancer	Bladder Cancer	Total healthcare costs per year	Multivariable Adjusted	All	All	All	310913	1346.3	32.5519	0
Bladder Cancer	Bladder Cancer	Total healthcare costs per year	Multivariable Adjusted - additional variables	All	All	All	308511	1304.22	32.2174	0
Bladder Cancer	Bladder Cancer	Total healthcare costs per year	Main Analysis MR	All	All	<50 years	67788	21560.5	16149	0.181844	6.68299	0.127954
Bladder Cancer	Bladder Cancer	Total healthcare costs per year	Multivariable Adjusted	All	All	<50 years	67788	1414.81	137.459	7.611e-25
Bladder Cancer	Bladder Cancer	Total healthcare costs per year	Multivariable Adjusted - additional variables	All	All	<50 years	67469	1351.18	136.366	3.824e-23
Bladder Cancer	Bladder Cancer	Total healthcare costs per year	Main Analysis MR	All	All	50 to 59 years	101993	-5297.24	4282.79	0.216136	29.7501	0.095891
Bladder Cancer	Bladder Cancer	Total healthcare costs per year	Multivariable Adjusted	All	All	50 to 59 years	101993	1306.27	71.2922	5.451e-75
Bladder Cancer	Bladder Cancer	Total healthcare costs per year	Multivariable Adjusted - additional variables	All	All	50 to 59 years	101344	1263.16	70.0919	1.321e-72
Bladder Cancer	Bladder Cancer	Total healthcare costs per year	Main Analysis MR	All	All	60+ years	141132	643.304	1500.32	0.668085	92.8323	0.654728
Bladder Cancer	Bladder Cancer	Total healthcare costs per year	Multivariable Adjusted	All	All	60+ years	141132	1316.49	40.8276	4.13e-228
Bladder Cancer	Bladder Cancer	Total healthcare costs per year	Multivariable Adjusted - additional variables	All	All	60+ years	139698	1269.1	40.4643	6.35e-216
Bladder Cancer	Bladder Cancer	Total healthcare costs per year	Main Analysis MR	Pre-baseline	All	All	310913	934.974	3234.68	0.772545	62.3185	0.845863
Bladder Cancer	Bladder Cancer	Total healthcare costs per year	Multivariable Adjusted	Pre-baseline	All	All	310913	1082.3	49.3648	1.52e-106
Bladder Cancer	Bladder Cancer	Total healthcare costs per year	Multivariable Adjusted - additional variables	Pre-baseline	All	All	308511	1031.78	48.7869	2.836e-99
Bladder Cancer	Bladder Cancer	Total healthcare costs per year	Main Analysis MR	Pre-baseline	All	<50 years	67788	50507.5	45521.6	0.267203	2.56641	0.109148
Bladder Cancer	Bladder Cancer	Total healthcare costs per year	Multivariable Adjusted	Pre-baseline	All	<50 years	67788	852.197	197.206	1.551e-05
Bladder Cancer	Bladder Cancer	Total healthcare costs per year	Multivariable Adjusted - additional variables	Pre-baseline	All	<50 years	67469	783.746	196.698	6.762e-05
Bladder Cancer	Bladder Cancer	Total healthcare costs per year	Main Analysis MR	Pre-baseline	All	50 to 59 years	101993	-19545	17942.6	0.276019	4.72158	0.159478
Bladder Cancer	Bladder Cancer	Total healthcare costs per year	Multivariable Adjusted	Pre-baseline	All	50 to 59 years	101993	1083.86	109.781	5.455e-23
Bladder Cancer	Bladder Cancer	Total healthcare costs per year	Multivariable Adjusted - additional variables	Pre-baseline	All	50 to 59 years	101344	1016.52	107.87	4.361e-21
Bladder Cancer	Bladder Cancer	Total healthcare costs per year	Main Analysis MR	Pre-baseline	All	60+ years	141132	1204.58	2815.76	0.668797	56.2557	0.817898
Bladder Cancer	Bladder Cancer	Total healthcare costs per year	Multivariable Adjusted	Pre-baseline	All	60+ years	141132	1054.17	61.9123	5.194e-65
Bladder Cancer	Bladder Cancer	Total healthcare costs per year	Multivariable Adjusted - additional variables	Pre-baseline	All	60+ years	139698	999.246	61.2779	8.831e-60
Bladder Cancer	Bladder Cancer	Total healthcare costs per year	Main Analysis MR	Post-baseline	All	All	310913	849.287	2935.26	0.772322	65.7014	0.812352
Bladder Cancer	Bladder Cancer	Total healthcare costs per year	Multivariable Adjusted	Post-baseline	All	All	310913	1529.83	42.6645	1.42e-281
Bladder Cancer	Bladder Cancer	Total healthcare costs per year	Multivariable Adjusted - additional variables	Post-baseline	All	All	308511	1493.98	42.215	2.46e-274
Bladder Cancer	Bladder Cancer	Total healthcare costs per year	Main Analysis MR	Post-baseline	All	<50 years	67788	37619.5	30446.3	0.216607	4.16918	0.122507
Bladder Cancer	Bladder Cancer	Total healthcare costs per year	Multivariable Adjusted	Post-baseline	All	<50 years	67788	1934.52	191.827	6.455e-24
Bladder Cancer	Bladder Cancer	Total healthcare costs per year	Multivariable Adjusted - additional variables	Post-baseline	All	<50 years	67469	1861.71	189.302	7.99e-23
Bladder Cancer	Bladder Cancer	Total healthcare costs per year	Main Analysis MR	Post-baseline	All	50 to 59 years	101993	-7266.73	5872.4	0.215925	29.2649	0.108801
Bladder Cancer	Bladder Cancer	Total healthcare costs per year	Multivariable Adjusted	Post-baseline	All	50 to 59 years	101993	1458.79	92.2536	2.54e-56
Bladder Cancer	Bladder Cancer	Total healthcare costs per year	Multivariable Adjusted - additional variables	Post-baseline	All	50 to 59 years	101344	1432.73	90.6354	2.757e-56
Bladder Cancer	Bladder Cancer	Total healthcare costs per year	Main Analysis MR	Post-baseline	All	60+ years	141132	1380.62	3221.56	0.668245	37.31	0.803159
Bladder Cancer	Bladder Cancer	Total healthcare costs per year	Multivariable Adjusted	Post-baseline	All	60+ years	141132	1494.51	53.7263	2.69e-170
Bladder Cancer	Bladder Cancer	Total healthcare costs per year	Multivariable Adjusted - additional variables	Post-baseline	All	60+ years	139698	1452.96	53.236	5.15e-164
Bladder Cancer	Bladder Cancer	Total healthcare costs per year	Main Analysis MR	All	Female	All	166881	-4238.94	4084.08	0.299308	40.0914	0.147881
Bladder Cancer	Bladder Cancer	Total healthcare costs per year	Multivariable Adjusted	All	Female	All	166881	1206.15	64.1203	6.158e-79
Bladder Cancer	Bladder Cancer	Total healthcare costs per year	Multivariable Adjusted - additional variables	All	Female	All	165643	1173.4	63.1956	5.862e-77
Bladder Cancer	Bladder Cancer	Total healthcare costs per year	Main Analysis MR	All	Female	<50 years	36744	18382.5	62656.2	0.769227	0.699921	0.677076
Bladder Cancer	Bladder Cancer	Total healthcare costs per year	Multivariable Adjusted	All	Female	<50 years	36744	1118.36	248.259	6.644e-06
Bladder Cancer	Bladder Cancer	Total healthcare costs per year	Multivariable Adjusted - additional variables	All	Female	<50 years	36569	1037.43	244.458	2.198e-05
Bladder Cancer	Bladder Cancer	Total healthcare costs per year	Main Analysis MR	All	Female	50 to 59 years	56850	-8673.93	6947.7	0.211862	21.9265	0.116787
Bladder Cancer	Bladder Cancer	Total healthcare costs per year	Multivariable Adjusted	All	Female	50 to 59 years	56850	1287.65	129.901	3.673e-23
Bladder Cancer	Bladder Cancer	Total healthcare costs per year	Multivariable Adjusted - additional variables	All	Female	50 to 59 years	56494	1262.41	127.575	4.356e-23
Bladder Cancer	Bladder Cancer	Total healthcare costs per year	Main Analysis MR	All	Female	60+ years	73287	-2398.4	4671.34	0.607652	20.8318	0.429667
Bladder Cancer	Bladder Cancer	Total healthcare costs per year	Multivariable Adjusted	All	Female	60+ years	73287	1166.67	82.3085	1.32e-45
Bladder Cancer	Bladder Cancer	Total healthcare costs per year	Multivariable Adjusted - additional variables	All	Female	60+ years	72580	1130.38	81.2509	5.345e-44
Bladder Cancer	Bladder Cancer	Total healthcare costs per year	Main Analysis MR	Pre-baseline	Female	All	166881	-9402.58	9196.2	0.306572	17.5453	0.217906
Bladder Cancer	Bladder Cancer	Total healthcare costs per year	Multivariable Adjusted	Pre-baseline	Female	All	166881	868.559	96.4343	2.123e-19
Bladder Cancer	Bladder Cancer	Total healthcare costs per year	Multivariable Adjusted - additional variables	Pre-baseline	Female	All	165643	828.566	94.8384	2.402e-18
Bladder Cancer	Bladder Cancer	Total healthcare costs per year	Main Analysis MR	Pre-baseline	Female	<50 years	36744	4130118	1300000000	0.997472	2.1e-05	0.668711
Bladder Cancer	Bladder Cancer	Total healthcare costs per year	Multivariable Adjusted	Pre-baseline	Female	<50 years	36744	444.144	360.201	0.217558
Bladder Cancer	Bladder Cancer	Total healthcare costs per year	Multivariable Adjusted - additional variables	Pre-baseline	Female	<50 years	36569	387.56	354.815	0.274706
Bladder Cancer	Bladder Cancer	Total healthcare costs per year	Main Analysis MR	Pre-baseline	Female	50 to 59 years	56850	-20555	17299.8	0.234769	8.73968	0.147972
Bladder Cancer	Bladder Cancer	Total healthcare costs per year	Multivariable Adjusted	Pre-baseline	Female	50 to 59 years	56850	1229.54	205.097	2.036e-09
Bladder Cancer	Bladder Cancer	Total healthcare costs per year	Multivariable Adjusted - additional variables	Pre-baseline	Female	50 to 59 years	56494	1172.33	201.422	5.876e-09
Bladder Cancer	Bladder Cancer	Total healthcare costs per year	Main Analysis MR	Pre-baseline	Female	60+ years	73287	-4929.04	9644.15	0.609287	10.7051	0.543523
Bladder Cancer	Bladder Cancer	Total healthcare costs per year	Multivariable Adjusted	Pre-baseline	Female	60+ years	73287	772.191	122.895	3.314e-10
Bladder Cancer	Bladder Cancer	Total healthcare costs per year	Multivariable Adjusted - additional variables	Pre-baseline	Female	60+ years	72580	728.187	120.94	1.733e-09
Bladder Cancer	Bladder Cancer	Total healthcare costs per year	Main Analysis MR	Post-baseline	Female	All	166881	-7718.79	7541.51	0.306069	22.4719	0.17959
Bladder Cancer	Bladder Cancer	Total healthcare costs per year	Multivariable Adjusted	Post-baseline	Female	All	166881	1461.27	85.1795	5.744e-66
Bladder Cancer	Bladder Cancer	Total healthcare costs per year	Multivariable Adjusted - additional variables	Post-baseline	Female	All	165643	1435.73	84.0304	1.891e-65
Bladder Cancer	Bladder Cancer	Total healthcare costs per year	Main Analysis MR	Post-baseline	Female	<50 years	36744	18464.7	57466.5	0.747974	2.03698	0.68589
Bladder Cancer	Bladder Cancer	Total healthcare costs per year	Multivariable Adjusted	Post-baseline	Female	<50 years	36744	1735.65	340.236	3.373e-07
Bladder Cancer	Bladder Cancer	Total healthcare costs per year	Multivariable Adjusted - additional variables	Post-baseline	Female	<50 years	36569	1632.12	334.901	1.097e-06
Bladder Cancer	Bladder Cancer	Total healthcare costs per year	Main Analysis MR	Post-baseline	Female	50 to 59 years	56850	-15006.5	12342	0.22403	13.2153	0.138667
Bladder Cancer	Bladder Cancer	Total healthcare costs per year	Multivariable Adjusted	Post-baseline	Female	50 to 59 years	56850	1325.02	167.358	2.428e-15
Bladder Cancer	Bladder Cancer	Total healthcare costs per year	Multivariable Adjusted - additional variables	Post-baseline	Female	50 to 59 years	56494	1321.39	164.3	8.796e-16
Bladder Cancer	Bladder Cancer	Total healthcare costs per year	Main Analysis MR	Post-baseline	Female	60+ years	73287	-4671.47	9205	0.611809	10.1178	0.484096
Bladder Cancer	Bladder Cancer	Total healthcare costs per year	Multivariable Adjusted	Post-baseline	Female	60+ years	73287	1472.41	109.943	6.694e-41
Bladder Cancer	Bladder Cancer	Total healthcare costs per year	Multivariable Adjusted - additional variables	Post-baseline	Female	60+ years	72580	1444.91	108.71	2.599e-40
Bladder Cancer	Bladder Cancer	Total healthcare costs per year	Main Analysis MR	All	Male	All	144032	2112.25	1520.54	0.164789	88.5913	0.591881
Bladder Cancer	Bladder Cancer	Total healthcare costs per year	Multivariable Adjusted	All	Male	All	144032	1370.4	38.7609	8.35e-274
Bladder Cancer	Bladder Cancer	Total healthcare costs per year	Multivariable Adjusted - additional variables	All	Male	All	142868	1315.67	38.4297	7.11e-257
Bladder Cancer	Bladder Cancer	Total healthcare costs per year	Main Analysis MR	All	Male	<50 years	31044	21910.6	15437.5	0.155808	6.31949	0.113017
Bladder Cancer	Bladder Cancer	Total healthcare costs per year	Multivariable Adjusted	All	Male	<50 years	31044	1525.78	168.601	1.434e-19
Bladder Cancer	Bladder Cancer	Total healthcare costs per year	Multivariable Adjusted - additional variables	All	Male	<50 years	30900	1479.53	168.141	1.376e-18
Bladder Cancer	Bladder Cancer	Total healthcare costs per year	Main Analysis MR	All	Male	50 to 59 years	45143	-2153.35	5200.06	0.6788	11.247	0.453926
Bladder Cancer	Bladder Cancer	Total healthcare costs per year	Multivariable Adjusted	All	Male	50 to 59 years	45143	1304.89	84.9552	3.046e-53
Bladder Cancer	Bladder Cancer	Total healthcare costs per year	Multivariable Adjusted - additional variables	All	Male	50 to 59 years	44850	1243.01	83.5237	4.304e-50
Bladder Cancer	Bladder Cancer	Total healthcare costs per year	Main Analysis MR	All	Male	60+ years	67845	1479.76	1396.41	0.289287	71.7173	0.856988
Bladder Cancer	Bladder Cancer	Total healthcare costs per year	Multivariable Adjusted	All	Male	60+ years	67845	1358.37	48.5933	5.93e-172
Bladder Cancer	Bladder Cancer	Total healthcare costs per year	Multivariable Adjusted - additional variables	All	Male	60+ years	67118	1302.45	48.2389	1.48e-160
Bladder Cancer	Bladder Cancer	Total healthcare costs per year	Main Analysis MR	Pre-baseline	Male	All	144032	4356.2	3180.66	0.170815	44.2546	0.276022
Bladder Cancer	Bladder Cancer	Total healthcare costs per year	Multivariable Adjusted	Pre-baseline	Male	All	144032	1128.89	59.0895	2.307e-81
Bladder Cancer	Bladder Cancer	Total healthcare costs per year	Multivariable Adjusted - additional variables	Pre-baseline	Male	All	142868	1064.34	58.5446	7.428e-74
Bladder Cancer	Bladder Cancer	Total healthcare costs per year	Main Analysis MR	Pre-baseline	Male	<50 years	31044	43895.9	34235.4	0.199779	3.78982	0.09517
Bladder Cancer	Bladder Cancer	Total healthcare costs per year	Multivariable Adjusted	Pre-baseline	Male	<50 years	31044	1008.73	241.737	3.008e-05
Bladder Cancer	Bladder Cancer	Total healthcare costs per year	Multivariable Adjusted - additional variables	Pre-baseline	Male	<50 years	30900	956.363	243.19	8.404e-05
Bladder Cancer	Bladder Cancer	Total healthcare costs per year	Main Analysis MR	Pre-baseline	Male	50 to 59 years	45143	-17666.5	56872.4	0.756079	0.355994	0.618544
Bladder Cancer	Bladder Cancer	Total healthcare costs per year	Multivariable Adjusted	Pre-baseline	Male	50 to 59 years	45143	1020.16	129.834	3.92e-15
Bladder Cancer	Bladder Cancer	Total healthcare costs per year	Multivariable Adjusted - additional variables	Pre-baseline	Male	50 to 59 years	44850	933.975	127.608	2.497e-13
Bladder Cancer	Bladder Cancer	Total healthcare costs per year	Main Analysis MR	Pre-baseline	Male	60+ years	67845	2709.13	2580.06	0.293705	45.1415	0.541558
Bladder Cancer	Bladder Cancer	Total healthcare costs per year	Multivariable Adjusted	Pre-baseline	Male	60+ years	67845	1135.28	74.2009	7.637e-53
Bladder Cancer	Bladder Cancer	Total healthcare costs per year	Multivariable Adjusted - additional variables	Pre-baseline	Male	60+ years	67118	1071.23	73.6325	5.98e-48
Bladder Cancer	Bladder Cancer	Total healthcare costs per year	Main Analysis MR	Post-baseline	Male	All	144032	4100.53	2978.08	0.168542	43.5364	0.351867
Bladder Cancer	Bladder Cancer	Total healthcare costs per year	Multivariable Adjusted	Post-baseline	Male	All	144032	1530.54	50.5551	2.47e-201
Bladder Cancer	Bladder Cancer	Total healthcare costs per year	Multivariable Adjusted - additional variables	Post-baseline	Male	All	142868	1482.53	50.078	1.31e-192
Bladder Cancer	Bladder Cancer	Total healthcare costs per year	Main Analysis MR	Post-baseline	Male	<50 years	31044	43746.7	36867.9	0.235394	2.70629	0.103935
Bladder Cancer	Bladder Cancer	Total healthcare costs per year	Multivariable Adjusted	Post-baseline	Male	<50 years	31044	2004.33	237.853	3.554e-17
Bladder Cancer	Bladder Cancer	Total healthcare costs per year	Multivariable Adjusted - additional variables	Post-baseline	Male	<50 years	30900	1946.51	235.37	1.34e-16
Bladder Cancer	Bladder Cancer	Total healthcare costs per year	Main Analysis MR	Post-baseline	Male	50 to 59 years	45143	-2452.25	5886.12	0.676959	16.2325	0.451791
Bladder Cancer	Bladder Cancer	Total healthcare costs per year	Multivariable Adjusted	Post-baseline	Male	50 to 59 years	45143	1503.93	111.419	1.609e-41
Bladder Cancer	Bladder Cancer	Total healthcare costs per year	Multivariable Adjusted - additional variables	Post-baseline	Male	50 to 59 years	44850	1459.03	109.496	1.659e-40
Bladder Cancer	Bladder Cancer	Total healthcare costs per year	Main Analysis MR	Post-baseline	Male	60+ years	67845	3260.89	3101.66	0.293103	27.3566	0.570971
Bladder Cancer	Bladder Cancer	Total healthcare costs per year	Multivariable Adjusted	Post-baseline	Male	60+ years	67845	1499.48	63.5958	6.44e-123
Bladder Cancer	Bladder Cancer	Total healthcare costs per year	Multivariable Adjusted - additional variables	Post-baseline	Male	60+ years	67118	1449.15	63.0707	8e-117
Bladder Cancer	Bladder Cancer	Primary healthcare costs per year	Main Analysis MR	All	All	All	310913	247.657	702.052	0.724267	128.947	0.593913
Bladder Cancer	Bladder Cancer	Primary healthcare costs per year	Multivariable Adjusted	All	All	All	310913	180.47	15.2355	2.275e-32
Bladder Cancer	Bladder Cancer	Primary healthcare costs per year	Multivariable Adjusted - additional variables	All	All	All	308511	160.681	15.113	2.115e-26
Bladder Cancer	Bladder Cancer	Primary healthcare costs per year	Main Analysis MR	All	All	<50 years	67788	254.801	7300.58	0.972158	6.68299	0.582636
Bladder Cancer	Bladder Cancer	Primary healthcare costs per year	Multivariable Adjusted	All	All	<50 years	67788	184.709	72.5785	0.010929
Bladder Cancer	Bladder Cancer	Primary healthcare costs per year	Multivariable Adjusted - additional variables	All	All	<50 years	67469	149.038	71.8273	0.0379912
Bladder Cancer	Bladder Cancer	Primary healthcare costs per year	Main Analysis MR	All	All	50 to 59 years	101993	-168.825	1918.32	0.929872	29.7501	0.622114
Bladder Cancer	Bladder Cancer	Primary healthcare costs per year	Multivariable Adjusted	All	All	50 to 59 years	101993	190.398	35.5207	8.314e-08
Bladder Cancer	Bladder Cancer	Primary healthcare costs per year	Multivariable Adjusted - additional variables	All	All	50 to 59 years	101344	171.65	34.9949	9.342e-07
Bladder Cancer	Bladder Cancer	Primary healthcare costs per year	Main Analysis MR	All	All	60+ years	141132	347.541	667.851	0.602794	92.8323	0.503405
Bladder Cancer	Bladder Cancer	Primary healthcare costs per year	Multivariable Adjusted	All	All	60+ years	141132	171.305	17.6997	3.724e-22
Bladder Cancer	Bladder Cancer	Primary healthcare costs per year	Multivariable Adjusted - additional variables	All	All	60+ years	139698	149.652	17.5811	1.708e-17
Bladder Cancer	Bladder Cancer	Primary healthcare costs per year	Main Analysis MR	Pre-baseline	All	All	310913	520.301	1477.89	0.724795	62.3185	0.568673
Bladder Cancer	Bladder Cancer	Primary healthcare costs per year	Multivariable Adjusted	Pre-baseline	All	All	310913	195.955	22.5248	3.333e-18
Bladder Cancer	Bladder Cancer	Primary healthcare costs per year	Multivariable Adjusted - additional variables	Pre-baseline	All	All	308511	172.017	22.2135	9.649e-15
Bladder Cancer	Bladder Cancer	Primary healthcare costs per year	Main Analysis MR	Pre-baseline	All	<50 years	67788	596.895	17908.2	0.973411	2.56641	0.594352
Bladder Cancer	Bladder Cancer	Primary healthcare costs per year	Multivariable Adjusted	Pre-baseline	All	<50 years	67788	215.887	102.736	0.0356085
Bladder Cancer	Bladder Cancer	Primary healthcare costs per year	Multivariable Adjusted - additional variables	Pre-baseline	All	<50 years	67469	178.467	101.904	0.079891
Bladder Cancer	Bladder Cancer	Primary healthcare costs per year	Main Analysis MR	Pre-baseline	All	50 to 59 years	101993	-622.904	7293.95	0.931943	4.72158	0.644324
Bladder Cancer	Bladder Cancer	Primary healthcare costs per year	Multivariable Adjusted	Pre-baseline	All	50 to 59 years	101993	223.184	53.5044	3.028e-05
Bladder Cancer	Bladder Cancer	Primary healthcare costs per year	Multivariable Adjusted - additional variables	Pre-baseline	All	50 to 59 years	101344	194.74	52.6001	0.00021367
Bladder Cancer	Bladder Cancer	Primary healthcare costs per year	Main Analysis MR	Pre-baseline	All	60+ years	141132	650.767	1253.57	0.603669	56.2557	0.502465
Bladder Cancer	Bladder Cancer	Primary healthcare costs per year	Multivariable Adjusted	Pre-baseline	All	60+ years	141132	181.389	26.1126	3.747e-12
Bladder Cancer	Bladder Cancer	Primary healthcare costs per year	Multivariable Adjusted - additional variables	Pre-baseline	All	60+ years	139698	156.038	25.8362	1.546e-09
Bladder Cancer	Bladder Cancer	Primary healthcare costs per year	Main Analysis MR	Post-baseline	All	All	310913	472.617	1342.28	0.724764	65.7014	0.573554
Bladder Cancer	Bladder Cancer	Primary healthcare costs per year	Multivariable Adjusted	Post-baseline	All	All	310913	166.942	19.4644	9.755e-18
Bladder Cancer	Bladder Cancer	Primary healthcare costs per year	Multivariable Adjusted - additional variables	Post-baseline	All	All	308511	150.4	19.297	6.495e-15
Bladder Cancer	Bladder Cancer	Primary healthcare costs per year	Main Analysis MR	Post-baseline	All	<50 years	67788	444.585	12970.7	0.972657	4.16918	0.582783
Bladder Cancer	Bladder Cancer	Primary healthcare costs per year	Multivariable Adjusted	Post-baseline	All	<50 years	67788	155.454	102.69	0.13007
Bladder Cancer	Bladder Cancer	Primary healthcare costs per year	Multivariable Adjusted - additional variables	Post-baseline	All	<50 years	67469	122.105	101.348	0.228279
Bladder Cancer	Bladder Cancer	Primary healthcare costs per year	Main Analysis MR	Post-baseline	All	50 to 59 years	101993	-231.593	2631.41	0.929868	29.2649	0.631085
Bladder Cancer	Bladder Cancer	Primary healthcare costs per year	Multivariable Adjusted	Post-baseline	All	50 to 59 years	101993	166.185	44.4775	0.00018668
Bladder Cancer	Bladder Cancer	Primary healthcare costs per year	Multivariable Adjusted - additional variables	Post-baseline	All	50 to 59 years	101344	154.379	43.7177	0.00041358
Bladder Cancer	Bladder Cancer	Primary healthcare costs per year	Main Analysis MR	Post-baseline	All	60+ years	141132	745.873	1440.69	0.604654	37.31	0.48754
Bladder Cancer	Bladder Cancer	Primary healthcare costs per year	Multivariable Adjusted	Post-baseline	All	60+ years	141132	161.279	23.0413	2.568e-12
Bladder Cancer	Bladder Cancer	Primary healthcare costs per year	Multivariable Adjusted - additional variables	Post-baseline	All	60+ years	139698	142.603	22.8516	4.364e-10
Bladder Cancer	Bladder Cancer	Primary healthcare costs per year	Main Analysis MR	All	Female	All	166881	-327.664	1917.05	0.864286	40.0914	0.553878
Bladder Cancer	Bladder Cancer	Primary healthcare costs per year	Multivariable Adjusted	All	Female	All	166881	172.476	31.3523	3.771e-08
Bladder Cancer	Bladder Cancer	Primary healthcare costs per year	Multivariable Adjusted - additional variables	All	Female	All	165643	155.086	30.9346	5.349e-07
Bladder Cancer	Bladder Cancer	Primary healthcare costs per year	Main Analysis MR	All	Female	<50 years	36744	-8793.47	40617.4	0.828602	0.699921	0.588523
Bladder Cancer	Bladder Cancer	Primary healthcare costs per year	Multivariable Adjusted	All	Female	<50 years	36744	197.861	138.476	0.153048
Bladder Cancer	Bladder Cancer	Primary healthcare costs per year	Multivariable Adjusted - additional variables	All	Female	<50 years	36569	160.213	136.566	0.240735
Bladder Cancer	Bladder Cancer	Primary healthcare costs per year	Main Analysis MR	All	Female	50 to 59 years	56850	188.861	2941.22	0.948802	21.9265	0.589641
Bladder Cancer	Bladder Cancer	Primary healthcare costs per year	Multivariable Adjusted	All	Female	50 to 59 years	56850	161.924	62.7107	0.00982052
Bladder Cancer	Bladder Cancer	Primary healthcare costs per year	Multivariable Adjusted - additional variables	All	Female	50 to 59 years	56494	148.84	61.5804	0.0156489
Bladder Cancer	Bladder Cancer	Primary healthcare costs per year	Main Analysis MR	All	Female	60+ years	73287	-266.443	2137.58	0.900803	20.8318	0.57084
Bladder Cancer	Bladder Cancer	Primary healthcare costs per year	Multivariable Adjusted	All	Female	60+ years	73287	170.493	38.527	9.632e-06
Bladder Cancer	Bladder Cancer	Primary healthcare costs per year	Multivariable Adjusted - additional variables	All	Female	60+ years	72580	152.713	38.098	6.113e-05
Bladder Cancer	Bladder Cancer	Primary healthcare costs per year	Main Analysis MR	Pre-baseline	Female	All	166881	-726.806	4281.16	0.865192	17.5453	0.57673
Bladder Cancer	Bladder Cancer	Primary healthcare costs per year	Multivariable Adjusted	Pre-baseline	Female	All	166881	196.996	45.8426	1.73e-05
Bladder Cancer	Bladder Cancer	Primary healthcare costs per year	Multivariable Adjusted - additional variables	Pre-baseline	Female	All	165643	178.162	45.1254	7.876e-05
Bladder Cancer	Bladder Cancer	Primary healthcare costs per year	Main Analysis MR	Pre-baseline	Female	<50 years	36744	-1975689	1040000000	0.998479	2.1e-05	0.587315
Bladder Cancer	Bladder Cancer	Primary healthcare costs per year	Multivariable Adjusted	Pre-baseline	Female	<50 years	36744	278.187	202.297	0.169087
Bladder Cancer	Bladder Cancer	Primary healthcare costs per year	Multivariable Adjusted - additional variables	Pre-baseline	Female	<50 years	36569	253.797	199.754	0.203889
Bladder Cancer	Bladder Cancer	Primary healthcare costs per year	Main Analysis MR	Pre-baseline	Female	50 to 59 years	56850	447.552	7057.77	0.949438	8.73968	0.578526
Bladder Cancer	Bladder Cancer	Primary healthcare costs per year	Multivariable Adjusted	Pre-baseline	Female	50 to 59 years	56850	174.558	100.601	0.0827131
Bladder Cancer	Bladder Cancer	Primary healthcare costs per year	Multivariable Adjusted - additional variables	Pre-baseline	Female	50 to 59 years	56494	146.252	98.802	0.138806
Bladder Cancer	Bladder Cancer	Primary healthcare costs per year	Main Analysis MR	Pre-baseline	Female	60+ years	73287	-547.578	4432.07	0.901672	10.7051	0.589781
Bladder Cancer	Bladder Cancer	Primary healthcare costs per year	Multivariable Adjusted	Pre-baseline	Female	60+ years	73287	193.961	55.8011	0.00050908
Bladder Cancer	Bladder Cancer	Primary healthcare costs per year	Multivariable Adjusted - additional variables	Pre-baseline	Female	60+ years	72580	176.39	54.9702	0.0013328
Bladder Cancer	Bladder Cancer	Primary healthcare costs per year	Main Analysis MR	Post-baseline	Female	All	166881	-596.651	3505.33	0.864843	22.4719	0.57615
Bladder Cancer	Bladder Cancer	Primary healthcare costs per year	Multivariable Adjusted	Post-baseline	Female	All	166881	152.993	41.6051	0.00023575
Bladder Cancer	Bladder Cancer	Primary healthcare costs per year	Multivariable Adjusted - additional variables	Post-baseline	Female	All	165643	136.603	41.0253	0.00086928
Bladder Cancer	Bladder Cancer	Primary healthcare costs per year	Main Analysis MR	Post-baseline	Female	<50 years	36744	-8832.78	35199.3	0.801864	2.03698	0.588078
Bladder Cancer	Bladder Cancer	Primary healthcare costs per year	Multivariable Adjusted	Post-baseline	Female	<50 years	36744	124.13	185.563	0.503536
Bladder Cancer	Bladder Cancer	Primary healthcare costs per year	Multivariable Adjusted - additional variables	Post-baseline	Female	<50 years	36569	74.3249	182.835	0.684365
Bladder Cancer	Bladder Cancer	Primary healthcare costs per year	Main Analysis MR	Post-baseline	Female	50 to 59 years	56850	326.741	5116.83	0.949085	13.2153	0.582679
Bladder Cancer	Bladder Cancer	Primary healthcare costs per year	Multivariable Adjusted	Post-baseline	Female	50 to 59 years	56850	153.036	79.0712	0.0529393
Bladder Cancer	Bladder Cancer	Primary healthcare costs per year	Multivariable Adjusted - additional variables	Post-baseline	Female	50 to 59 years	56494	150.32	77.5321	0.0525242
Bladder Cancer	Bladder Cancer	Primary healthcare costs per year	Main Analysis MR	Post-baseline	Female	60+ years	73287	-518.964	4205.55	0.901791	10.1178	0.588026
Bladder Cancer	Bladder Cancer	Primary healthcare costs per year	Multivariable Adjusted	Post-baseline	Female	60+ years	73287	151.113	51.4038	0.00328503
Bladder Cancer	Bladder Cancer	Primary healthcare costs per year	Multivariable Adjusted - additional variables	Post-baseline	Female	60+ years	72580	132.991	50.855	0.00892026
Bladder Cancer	Bladder Cancer	Primary healthcare costs per year	Main Analysis MR	All	Male	All	144032	438.917	693.175	0.526604	88.5913	0.468479
Bladder Cancer	Bladder Cancer	Primary healthcare costs per year	Multivariable Adjusted	All	Male	All	144032	179.308	17.4386	8.473e-25
Bladder Cancer	Bladder Cancer	Primary healthcare costs per year	Multivariable Adjusted - additional variables	All	Male	All	142868	154.936	17.3475	4.21e-19
Bladder Cancer	Bladder Cancer	Primary healthcare costs per year	Main Analysis MR	All	Male	<50 years	31044	1854.01	5895.04	0.753139	6.31949	0.533091
Bladder Cancer	Bladder Cancer	Primary healthcare costs per year	Multivariable Adjusted	All	Male	<50 years	31044	177.148	82.3002	0.0313612
Bladder Cancer	Bladder Cancer	Primary healthcare costs per year	Multivariable Adjusted - additional variables	All	Male	<50 years	30900	143.791	81.9445	0.0793047
Bladder Cancer	Bladder Cancer	Primary healthcare costs per year	Main Analysis MR	All	Male	50 to 59 years	45143	-563.768	2731.07	0.836457	11.247	0.553805
Bladder Cancer	Bladder Cancer	Primary healthcare costs per year	Multivariable Adjusted	All	Male	50 to 59 years	45143	201.327	42.5943	2.283e-06
Bladder Cancer	Bladder Cancer	Primary healthcare costs per year	Multivariable Adjusted - additional variables	All	Male	50 to 59 years	44850	177.297	41.9775	2.404e-05
Bladder Cancer	Bladder Cancer	Primary healthcare costs per year	Main Analysis MR	All	Male	60+ years	67845	516.229	574.097	0.368545	71.7173	0.473733
Bladder Cancer	Bladder Cancer	Primary healthcare costs per year	Multivariable Adjusted	All	Male	60+ years	67845	170.84	19.9184	9.736e-18
Bladder Cancer	Bladder Cancer	Primary healthcare costs per year	Multivariable Adjusted - additional variables	All	Male	60+ years	67118	146.103	19.8177	1.676e-13
Bladder Cancer	Bladder Cancer	Primary healthcare costs per year	Main Analysis MR	Pre-baseline	Male	All	144032	905.2	1435.85	0.528414	44.2546	0.42834
Bladder Cancer	Bladder Cancer	Primary healthcare costs per year	Multivariable Adjusted	Pre-baseline	Male	All	144032	191.467	26.139	2.39e-13
Bladder Cancer	Bladder Cancer	Primary healthcare costs per year	Multivariable Adjusted - additional variables	Pre-baseline	Male	All	142868	161.985	25.8906	3.937e-10
Bladder Cancer	Bladder Cancer	Primary healthcare costs per year	Main Analysis MR	Pre-baseline	Male	<50 years	31044	3714.35	12118.7	0.759226	3.78982	0.542864
Bladder Cancer	Bladder Cancer	Primary healthcare costs per year	Multivariable Adjusted	Pre-baseline	Male	<50 years	31044	191.838	116.059	0.0983447
Bladder Cancer	Bladder Cancer	Primary healthcare costs per year	Multivariable Adjusted - additional variables	Pre-baseline	Male	<50 years	30900	151.341	116.466	0.193792
Bladder Cancer	Bladder Cancer	Primary healthcare costs per year	Main Analysis MR	Pre-baseline	Male	50 to 59 years	45143	-4625.27	32758.6	0.887718	0.355994	0.567485
Bladder Cancer	Bladder Cancer	Primary healthcare costs per year	Multivariable Adjusted	Pre-baseline	Male	50 to 59 years	45143	243.416	63.1326	0.00011543
Bladder Cancer	Bladder Cancer	Primary healthcare costs per year	Multivariable Adjusted - additional variables	Pre-baseline	Male	50 to 59 years	44850	211.948	62.1951	0.00065489
Bladder Cancer	Bladder Cancer	Primary healthcare costs per year	Main Analysis MR	Pre-baseline	Male	60+ years	67845	945.108	1056.3	0.37093	45.1415	0.404068
Bladder Cancer	Bladder Cancer	Primary healthcare costs per year	Multivariable Adjusted	Pre-baseline	Male	60+ years	67845	176.082	29.7769	3.352e-09
Bladder Cancer	Bladder Cancer	Primary healthcare costs per year	Multivariable Adjusted - additional variables	Pre-baseline	Male	60+ years	67118	146.201	29.5932	7.798e-07
Bladder Cancer	Bladder Cancer	Primary healthcare costs per year	Main Analysis MR	Post-baseline	Male	All	144032	852.075	1352.12	0.528581	43.5364	0.419425
Bladder Cancer	Bladder Cancer	Primary healthcare costs per year	Multivariable Adjusted	Post-baseline	Male	All	144032	167.725	21.8502	1.64e-14
Bladder Cancer	Bladder Cancer	Primary healthcare costs per year	Multivariable Adjusted - additional variables	Post-baseline	Male	All	142868	147.395	21.7145	1.138e-11
Bladder Cancer	Bladder Cancer	Primary healthcare costs per year	Main Analysis MR	Post-baseline	Male	<50 years	31044	3701.72	12392.2	0.765159	2.70629	0.54628
Bladder Cancer	Bladder Cancer	Primary healthcare costs per year	Multivariable Adjusted	Post-baseline	Male	<50 years	31044	163.093	121.568	0.179732
Bladder Cancer	Bladder Cancer	Primary healthcare costs per year	Multivariable Adjusted - additional variables	Post-baseline	Male	<50 years	30900	136.639	120.382	0.256356
Bladder Cancer	Bladder Cancer	Primary healthcare costs per year	Main Analysis MR	Post-baseline	Male	50 to 59 years	45143	-642.024	3089.86	0.835397	16.2325	0.557174
Bladder Cancer	Bladder Cancer	Primary healthcare costs per year	Multivariable Adjusted	Post-baseline	Male	50 to 59 years	45143	169.614	55.7471	0.00234575
Bladder Cancer	Bladder Cancer	Primary healthcare costs per year	Multivariable Adjusted - additional variables	Post-baseline	Male	50 to 59 years	44850	150.991	54.9179	0.00597053
Bladder Cancer	Bladder Cancer	Primary healthcare costs per year	Main Analysis MR	Post-baseline	Male	60+ years	67845	1137.6	1280.48	0.37432	27.3566	0.379978
Bladder Cancer	Bladder Cancer	Primary healthcare costs per year	Multivariable Adjusted	Post-baseline	Male	60+ years	67845	163.97	25.4662	1.205e-10
Bladder Cancer	Bladder Cancer	Primary healthcare costs per year	Multivariable Adjusted - additional variables	Post-baseline	Male	60+ years	67118	143.33	25.2747	1.421e-08
Bladder Cancer	Bladder Cancer	Secondary healthcare costs per year	Main Analysis MR	All	All	All	310913	197.379	1251.24	0.874657	128.947	0.437404
Bladder Cancer	Bladder Cancer	Secondary healthcare costs per year	Multivariable Adjusted	All	All	All	310913	1165.83	26.1673	0
Bladder Cancer	Bladder Cancer	Secondary healthcare costs per year	Multivariable Adjusted - additional variables	All	All	All	308511	1143.54	26.0905	0
Bladder Cancer	Bladder Cancer	Secondary healthcare costs per year	Main Analysis MR	All	All	<50 years	67788	21305.7	13591.6	0.116984	6.68299	0.0710475
Bladder Cancer	Bladder Cancer	Secondary healthcare costs per year	Multivariable Adjusted	All	All	<50 years	67788	1230.1	106.039	4.102e-31
Bladder Cancer	Bladder Cancer	Secondary healthcare costs per year	Multivariable Adjusted - additional variables	All	All	<50 years	67469	1202.14	106.18	1.024e-29
Bladder Cancer	Bladder Cancer	Secondary healthcare costs per year	Main Analysis MR	All	All	50 to 59 years	101993	-5128.41	3491.26	0.141852	29.7501	0.0582392
Bladder Cancer	Bladder Cancer	Secondary healthcare costs per year	Multivariable Adjusted	All	All	50 to 59 years	101993	1115.87	56.0157	2.695e-88
Bladder Cancer	Bladder Cancer	Secondary healthcare costs per year	Multivariable Adjusted - additional variables	All	All	50 to 59 years	101344	1091.51	55.5789	7.187e-86
Bladder Cancer	Bladder Cancer	Secondary healthcare costs per year	Main Analysis MR	All	All	60+ years	141132	295.763	1231.61	0.810219	92.8323	0.488364
Bladder Cancer	Bladder Cancer	Secondary healthcare costs per year	Multivariable Adjusted	All	All	60+ years	141132	1145.18	33.5545	2.74e-255
Bladder Cancer	Bladder Cancer	Secondary healthcare costs per year	Multivariable Adjusted - additional variables	All	All	60+ years	139698	1119.45	33.4841	4.65e-245
Bladder Cancer	Bladder Cancer	Secondary healthcare costs per year	Main Analysis MR	Pre-baseline	All	All	310913	414.673	2629.9	0.874712	62.3185	0.857584
Bladder Cancer	Bladder Cancer	Secondary healthcare costs per year	Multivariable Adjusted	Pre-baseline	All	All	310913	886.341	39.9529	4.83e-109
Bladder Cancer	Bladder Cancer	Secondary healthcare costs per year	Multivariable Adjusted - additional variables	Pre-baseline	All	All	308511	859.764	39.8261	2.33e-103
Bladder Cancer	Bladder Cancer	Secondary healthcare costs per year	Main Analysis MR	Pre-baseline	All	<50 years	67788	49910.6	40186.5	0.214247	2.56641	0.0586766
Bladder Cancer	Bladder Cancer	Secondary healthcare costs per year	Multivariable Adjusted	Pre-baseline	All	<50 years	67788	636.31	152.903	3.161e-05
Bladder Cancer	Bladder Cancer	Secondary healthcare costs per year	Multivariable Adjusted - additional variables	Pre-baseline	All	<50 years	67469	605.28	154.11	8.581e-05
Bladder Cancer	Bladder Cancer	Secondary healthcare costs per year	Main Analysis MR	Pre-baseline	All	50 to 59 years	101993	-18922.1	15160.9	0.212	4.72158	0.104323
Bladder Cancer	Bladder Cancer	Secondary healthcare costs per year	Multivariable Adjusted	Pre-baseline	All	50 to 59 years	101993	860.674	86.8627	3.826e-23
Bladder Cancer	Bladder Cancer	Secondary healthcare costs per year	Multivariable Adjusted - additional variables	Pre-baseline	All	50 to 59 years	101344	821.782	86.1802	1.49e-21
Bladder Cancer	Bladder Cancer	Secondary healthcare costs per year	Main Analysis MR	Pre-baseline	All	60+ years	141132	553.814	2308.75	0.810426	56.2557	0.89002
Bladder Cancer	Bladder Cancer	Secondary healthcare costs per year	Multivariable Adjusted	Pre-baseline	All	60+ years	141132	872.78	51.1897	3.5e-65
Bladder Cancer	Bladder Cancer	Secondary healthcare costs per year	Multivariable Adjusted - additional variables	Pre-baseline	All	60+ years	139698	843.208	51.044	2.667e-61
Bladder Cancer	Bladder Cancer	Secondary healthcare costs per year	Main Analysis MR	Post-baseline	All	All	310913	376.669	2387.29	0.874629	65.7014	0.678903
Bladder Cancer	Bladder Cancer	Secondary healthcare costs per year	Multivariable Adjusted	Post-baseline	All	All	310913	1362.89	34.5289	0
Bladder Cancer	Bladder Cancer	Secondary healthcare costs per year	Multivariable Adjusted - additional variables	Post-baseline	All	All	308511	1343.58	34.4235	0
Bladder Cancer	Bladder Cancer	Secondary healthcare costs per year	Main Analysis MR	Post-baseline	All	<50 years	67788	37174.9	26179.8	0.155613	4.16918	0.0681977
Bladder Cancer	Bladder Cancer	Secondary healthcare costs per year	Multivariable Adjusted	Post-baseline	All	<50 years	67788	1779.06	147.163	1.207e-33
Bladder Cancer	Bladder Cancer	Secondary healthcare costs per year	Multivariable Adjusted - additional variables	Post-baseline	All	<50 years	67469	1739.6	146.444	1.522e-32
Bladder Cancer	Bladder Cancer	Secondary healthcare costs per year	Main Analysis MR	Post-baseline	All	50 to 59 years	101993	-7035.13	4791.3	0.142019	29.2649	0.0656322
Bladder Cancer	Bladder Cancer	Secondary healthcare costs per year	Multivariable Adjusted	Post-baseline	All	50 to 59 years	101993	1292.6	73.2327	1.007e-69
Bladder Cancer	Bladder Cancer	Secondary healthcare costs per year	Multivariable Adjusted - additional variables	Post-baseline	All	50 to 59 years	101344	1278.35	72.6501	2.644e-69
Bladder Cancer	Bladder Cancer	Secondary healthcare costs per year	Main Analysis MR	Post-baseline	All	60+ years	141132	634.751	2641.68	0.810111	37.31	0.791027
Bladder Cancer	Bladder Cancer	Secondary healthcare costs per year	Multivariable Adjusted	Post-baseline	All	60+ years	141132	1333.23	44.2546	2.19e-199
Bladder Cancer	Bladder Cancer	Secondary healthcare costs per year	Multivariable Adjusted - additional variables	Post-baseline	All	60+ years	139698	1310.36	44.1668	1.96e-193
Bladder Cancer	Bladder Cancer	Secondary healthcare costs per year	Main Analysis MR	All	Female	All	166881	-3911.28	3272.91	0.232068	40.0914	0.11909
Bladder Cancer	Bladder Cancer	Secondary healthcare costs per year	Multivariable Adjusted	All	Female	All	166881	1033.68	50.6107	1.021e-92
Bladder Cancer	Bladder Cancer	Secondary healthcare costs per year	Multivariable Adjusted - additional variables	All	Female	All	165643	1018.31	50.3063	4.155e-91
Bladder Cancer	Bladder Cancer	Secondary healthcare costs per year	Main Analysis MR	All	Female	<50 years	36744	27176	50766.2	0.592431	0.699921	0.505683
Bladder Cancer	Bladder Cancer	Secondary healthcare costs per year	Multivariable Adjusted	All	Female	<50 years	36744	920.494	185.003	6.506e-07
Bladder Cancer	Bladder Cancer	Secondary healthcare costs per year	Multivariable Adjusted - additional variables	All	Female	<50 years	36569	877.221	183.959	1.855e-06
Bladder Cancer	Bladder Cancer	Secondary healthcare costs per year	Main Analysis MR	All	Female	50 to 59 years	56850	-8862.79	5809.78	0.127135	21.9265	0.0635815
Bladder Cancer	Bladder Cancer	Secondary healthcare costs per year	Multivariable Adjusted	All	Female	50 to 59 years	56850	1125.72	103.306	1.192e-27
Bladder Cancer	Bladder Cancer	Secondary healthcare costs per year	Multivariable Adjusted - additional variables	All	Female	50 to 59 years	56494	1113.57	102.472	1.656e-27
Bladder Cancer	Bladder Cancer	Secondary healthcare costs per year	Main Analysis MR	All	Female	60+ years	73287	-2131.96	3760.88	0.570798	20.8318	0.396893
Bladder Cancer	Bladder Cancer	Secondary healthcare costs per year	Multivariable Adjusted	All	Female	60+ years	73287	996.178	65.8269	9.766e-52
Bladder Cancer	Bladder Cancer	Secondary healthcare costs per year	Multivariable Adjusted - additional variables	All	Female	60+ years	72580	977.662	65.4653	1.979e-50
Bladder Cancer	Bladder Cancer	Secondary healthcare costs per year	Main Analysis MR	Pre-baseline	Female	All	166881	-8675.77	7389.12	0.240344	17.5453	0.185071
Bladder Cancer	Bladder Cancer	Secondary healthcare costs per year	Multivariable Adjusted	Pre-baseline	Female	All	166881	671.564	76.7653	2.167e-18
Bladder Cancer	Bladder Cancer	Secondary healthcare costs per year	Multivariable Adjusted - additional variables	Pre-baseline	Female	All	165643	650.404	76.1452	1.323e-17
Bladder Cancer	Bladder Cancer	Secondary healthcare costs per year	Main Analysis MR	Pre-baseline	Female	<50 years	36744	6105808	1330000000	0.99634	2.1e-05	0.490887
Bladder Cancer	Bladder Cancer	Secondary healthcare costs per year	Multivariable Adjusted	Pre-baseline	Female	<50 years	36744	165.958	267.575	0.535106
Bladder Cancer	Bladder Cancer	Secondary healthcare costs per year	Multivariable Adjusted - additional variables	Pre-baseline	Female	<50 years	36569	133.764	266.053	0.615125
Bladder Cancer	Bladder Cancer	Secondary healthcare costs per year	Main Analysis MR	Pre-baseline	Female	50 to 59 years	56850	-21002.6	14761.7	0.154803	8.73968	0.0846257
Bladder Cancer	Bladder Cancer	Secondary healthcare costs per year	Multivariable Adjusted	Pre-baseline	Female	50 to 59 years	56850	1054.98	162.299	8.018e-11
Bladder Cancer	Bladder Cancer	Secondary healthcare costs per year	Multivariable Adjusted - additional variables	Pre-baseline	Female	50 to 59 years	56494	1026.08	160.978	1.842e-10
Bladder Cancer	Bladder Cancer	Secondary healthcare costs per year	Main Analysis MR	Pre-baseline	Female	60+ years	73287	-4381.46	7751.5	0.57191	10.7051	0.514519
Bladder Cancer	Bladder Cancer	Secondary healthcare costs per year	Multivariable Adjusted	Pre-baseline	Female	60+ years	73287	578.23	99.0905	5.367e-09
Bladder Cancer	Bladder Cancer	Secondary healthcare costs per year	Multivariable Adjusted - additional variables	Pre-baseline	Female	60+ years	72580	551.797	98.2623	1.959e-08
Bladder Cancer	Bladder Cancer	Secondary healthcare costs per year	Main Analysis MR	Post-baseline	Female	All	166881	-7122.14	6065.94	0.240347	22.4719	0.144364
Bladder Cancer	Bladder Cancer	Secondary healthcare costs per year	Multivariable Adjusted	Post-baseline	Female	All	166881	1308.28	67.2484	2.672e-84
Bladder Cancer	Bladder Cancer	Secondary healthcare costs per year	Multivariable Adjusted - additional variables	Post-baseline	Female	All	165643	1299.13	66.9404	6.697e-84
Bladder Cancer	Bladder Cancer	Secondary healthcare costs per year	Main Analysis MR	Post-baseline	Female	<50 years	36744	27297.5	43708.2	0.532274	2.03698	0.516785
Bladder Cancer	Bladder Cancer	Secondary healthcare costs per year	Multivariable Adjusted	Post-baseline	Female	<50 years	36744	1611.52	256.026	3.087e-10
Bladder Cancer	Bladder Cancer	Secondary healthcare costs per year	Multivariable Adjusted - additional variables	Post-baseline	Female	<50 years	36569	1557.79	254.555	9.377e-10
Bladder Cancer	Bladder Cancer	Secondary healthcare costs per year	Main Analysis MR	Post-baseline	Female	50 to 59 years	56850	-15333.2	10433.2	0.141656	13.2153	0.0764962
Bladder Cancer	Bladder Cancer	Secondary healthcare costs per year	Multivariable Adjusted	Post-baseline	Female	50 to 59 years	56850	1171.99	133.94	2.132e-18
Bladder Cancer	Bladder Cancer	Secondary healthcare costs per year	Multivariable Adjusted - additional variables	Post-baseline	Female	50 to 59 years	56494	1171.08	132.852	1.198e-18
Bladder Cancer	Bladder Cancer	Secondary healthcare costs per year	Main Analysis MR	Post-baseline	Female	60+ years	73287	-4152.5	7414.94	0.575467	10.1178	0.446296
Bladder Cancer	Bladder Cancer	Secondary healthcare costs per year	Multivariable Adjusted	Post-baseline	Female	60+ years	73287	1321.3	87.9434	5.081e-51
Bladder Cancer	Bladder Cancer	Secondary healthcare costs per year	Multivariable Adjusted - additional variables	Post-baseline	Female	60+ years	72580	1311.92	87.635	1.149e-50
Bladder Cancer	Bladder Cancer	Secondary healthcare costs per year	Main Analysis MR	All	Male	All	144032	1673.33	1244.34	0.178703	88.5913	0.697941
Bladder Cancer	Bladder Cancer	Secondary healthcare costs per year	Multivariable Adjusted	All	Male	All	144032	1191.09	31.6524	0
Bladder Cancer	Bladder Cancer	Secondary healthcare costs per year	Multivariable Adjusted - additional variables	All	Male	All	142868	1160.73	31.5907	1.51e-295
Bladder Cancer	Bladder Cancer	Secondary healthcare costs per year	Main Analysis MR	All	Male	<50 years	31044	20056.6	13252	0.130158	6.31949	0.0878537
Bladder Cancer	Bladder Cancer	Secondary healthcare costs per year	Multivariable Adjusted	All	Male	<50 years	31044	1348.63	135.097	1.815e-23
Bladder Cancer	Bladder Cancer	Secondary healthcare costs per year	Multivariable Adjusted - additional variables	All	Male	<50 years	30900	1335.74	135.661	7.125e-23
Bladder Cancer	Bladder Cancer	Secondary healthcare costs per year	Main Analysis MR	All	Male	50 to 59 years	45143	-1589.58	3957.72	0.687948	11.247	0.4881
Bladder Cancer	Bladder Cancer	Secondary healthcare costs per year	Multivariable Adjusted	All	Male	50 to 59 years	45143	1103.57	66.4369	5.826e-62
Bladder Cancer	Bladder Cancer	Secondary healthcare costs per year	Multivariable Adjusted - additional variables	All	Male	50 to 59 years	44850	1065.72	65.9162	8.517e-59
Bladder Cancer	Bladder Cancer	Secondary healthcare costs per year	Main Analysis MR	All	Male	60+ years	67845	963.529	1176.1	0.412639	71.7173	0.84851
Bladder Cancer	Bladder Cancer	Secondary healthcare costs per year	Multivariable Adjusted	All	Male	60+ years	67845	1187.53	40.6882	2.92e-187
Bladder Cancer	Bladder Cancer	Secondary healthcare costs per year	Multivariable Adjusted - additional variables	All	Male	60+ years	67118	1156.35	40.6536	5.8e-178
Bladder Cancer	Bladder Cancer	Secondary healthcare costs per year	Main Analysis MR	Pre-baseline	Male	All	144032	3451	2601.74	0.184701	44.2546	0.328666
Bladder Cancer	Bladder Cancer	Secondary healthcare costs per year	Multivariable Adjusted	Pre-baseline	Male	All	144032	937.421	48.4462	2.049e-83
Bladder Cancer	Bladder Cancer	Secondary healthcare costs per year	Multivariable Adjusted - additional variables	Pre-baseline	Male	All	142868	902.357	48.3649	1.102e-77
Bladder Cancer	Bladder Cancer	Secondary healthcare costs per year	Main Analysis MR	Pre-baseline	Male	<50 years	31044	40181.6	29696.3	0.17603	3.78982	0.0731606
Bladder Cancer	Bladder Cancer	Secondary healthcare costs per year	Multivariable Adjusted	Pre-baseline	Male	<50 years	31044	816.896	194.68	2.715e-05
Bladder Cancer	Bladder Cancer	Secondary healthcare costs per year	Multivariable Adjusted - additional variables	Pre-baseline	Male	<50 years	30900	805.021	197.258	4.483e-05
Bladder Cancer	Bladder Cancer	Secondary healthcare costs per year	Main Analysis MR	Pre-baseline	Male	50 to 59 years	45143	-13041.3	39287	0.739928	0.355994	0.664816
Bladder Cancer	Bladder Cancer	Secondary healthcare costs per year	Multivariable Adjusted	Pre-baseline	Male	50 to 59 years	45143	776.75	102.526	3.56e-14
Bladder Cancer	Bladder Cancer	Secondary healthcare costs per year	Multivariable Adjusted - additional variables	Pre-baseline	Male	50 to 59 years	44850	722.026	101.701	1.252e-12
Bladder Cancer	Bladder Cancer	Secondary healthcare costs per year	Main Analysis MR	Pre-baseline	Male	60+ years	67845	1764.02	2167.42	0.415713	45.1415	0.709561
Bladder Cancer	Bladder Cancer	Secondary healthcare costs per year	Multivariable Adjusted	Pre-baseline	Male	60+ years	67845	959.197	62.3733	2.288e-53
Bladder Cancer	Bladder Cancer	Secondary healthcare costs per year	Multivariable Adjusted - additional variables	Pre-baseline	Male	60+ years	67118	925.034	62.3108	7.442e-50
Bladder Cancer	Bladder Cancer	Secondary healthcare costs per year	Main Analysis MR	Post-baseline	Male	All	144032	3248.46	2432.67	0.181763	43.5364	0.435435
Bladder Cancer	Bladder Cancer	Secondary healthcare costs per year	Multivariable Adjusted	Post-baseline	Male	All	144032	1362.82	41.6741	1.48e-234
Bladder Cancer	Bladder Cancer	Secondary healthcare costs per year	Multivariable Adjusted - additional variables	Post-baseline	Male	All	142868	1335.13	41.5618	2.04e-226
Bladder Cancer	Bladder Cancer	Secondary healthcare costs per year	Main Analysis MR	Post-baseline	Male	<50 years	31044	40045	32116	0.21244	2.70629	0.0809496
Bladder Cancer	Bladder Cancer	Secondary healthcare costs per year	Multivariable Adjusted	Post-baseline	Male	<50 years	31044	1841.23	187.674	1.011e-22
Bladder Cancer	Bladder Cancer	Secondary healthcare costs per year	Multivariable Adjusted - additional variables	Post-baseline	Male	<50 years	30900	1809.87	186.866	3.479e-22
Bladder Cancer	Bladder Cancer	Secondary healthcare costs per year	Main Analysis MR	Post-baseline	Male	50 to 59 years	45143	-1810.23	4489.07	0.686762	16.2325	0.477593
Bladder Cancer	Bladder Cancer	Secondary healthcare costs per year	Multivariable Adjusted	Post-baseline	Male	50 to 59 years	45143	1334.31	87.1676	6.82e-53
Bladder Cancer	Bladder Cancer	Secondary healthcare costs per year	Multivariable Adjusted - additional variables	Post-baseline	Male	50 to 59 years	44850	1308.03	86.4513	1.022e-51
Bladder Cancer	Bladder Cancer	Secondary healthcare costs per year	Main Analysis MR	Post-baseline	Male	60+ years	67845	2123.3	2599.27	0.413996	27.3566	0.761386
Bladder Cancer	Bladder Cancer	Secondary healthcare costs per year	Multivariable Adjusted	Post-baseline	Male	60+ years	67845	1335.51	53.4785	1.21e-137
Bladder Cancer	Bladder Cancer	Secondary healthcare costs per year	Multivariable Adjusted - additional variables	Post-baseline	Male	60+ years	67118	1305.82	53.4017	4.71e-132
Bladder Cancer	Bladder Cancer	QALY-costs per year (£10k per QALY)	Main Analysis MR	All	All	All	310913	262.097	3173.77	0.934184	128.947	0.438819
Bladder Cancer	Bladder Cancer	QALY-costs per year (£10k per QALY)	Multivariable Adjusted	All	All	All	310913	2588.13	68.0166	0
Bladder Cancer	Bladder Cancer	QALY-costs per year (£10k per QALY)	Multivariable Adjusted - additional variables	All	All	All	308511	2454.24	66.1996	7.53e-301
Bladder Cancer	Bladder Cancer	QALY-costs per year (£10k per QALY)	Main Analysis MR	All	All	<50 years	67788	40193.2	31766.8	0.205779	6.68299	0.136048
Bladder Cancer	Bladder Cancer	QALY-costs per year (£10k per QALY)	Multivariable Adjusted	All	All	<50 years	67788	2943.23	293.535	1.162e-23
Bladder Cancer	Bladder Cancer	QALY-costs per year (£10k per QALY)	Multivariable Adjusted - additional variables	All	All	<50 years	67469	2723.14	288.299	3.535e-21
Bladder Cancer	Bladder Cancer	QALY-costs per year (£10k per QALY)	Main Analysis MR	All	All	50 to 59 years	101993	-7966.77	8776.98	0.364042	29.7501	0.181511
Bladder Cancer	Bladder Cancer	QALY-costs per year (£10k per QALY)	Multivariable Adjusted	All	All	50 to 59 years	101993	2594.74	153.357	3.224e-64
Bladder Cancer	Bladder Cancer	QALY-costs per year (£10k per QALY)	Multivariable Adjusted - additional variables	All	All	50 to 59 years	101344	2462.54	148.369	7.279e-62
Bladder Cancer	Bladder Cancer	QALY-costs per year (£10k per QALY)	Main Analysis MR	All	All	60+ years	141132	-132.494	3091.5	0.965815	92.8323	0.346723
Bladder Cancer	Bladder Cancer	QALY-costs per year (£10k per QALY)	Multivariable Adjusted	All	All	60+ years	141132	2485.36	84.6266	1.39e-189
Bladder Cancer	Bladder Cancer	QALY-costs per year (£10k per QALY)	Multivariable Adjusted - additional variables	All	All	60+ years	139698	2339.53	82.5765	1.41e-176
Bladder Cancer	Bladder Cancer	QALY-costs per year (£10k per QALY)	Main Analysis MR	Pre-baseline	All	All	310913	550.639	6672.27	0.934228	62.3185	0.718982
Bladder Cancer	Bladder Cancer	QALY-costs per year (£10k per QALY)	Multivariable Adjusted	Pre-baseline	All	All	310913	2654.13	106.101	4.18e-138
Bladder Cancer	Bladder Cancer	QALY-costs per year (£10k per QALY)	Multivariable Adjusted - additional variables	Pre-baseline	All	All	308511	2503.82	103.375	1.34e-129
Bladder Cancer	Bladder Cancer	QALY-costs per year (£10k per QALY)	Main Analysis MR	Pre-baseline	All	<50 years	67788	94156.1	88169.9	0.285568	2.56641	0.11909
Bladder Cancer	Bladder Cancer	QALY-costs per year (£10k per QALY)	Multivariable Adjusted	Pre-baseline	All	<50 years	67788	2796.69	420.427	2.891e-11
Bladder Cancer	Bladder Cancer	QALY-costs per year (£10k per QALY)	Multivariable Adjusted - additional variables	Pre-baseline	All	<50 years	67469	2597.19	415.231	3.98e-10
Bladder Cancer	Bladder Cancer	QALY-costs per year (£10k per QALY)	Main Analysis MR	Pre-baseline	All	50 to 59 years	101993	-29394.6	35269.3	0.4046	4.72158	0.269526
Bladder Cancer	Bladder Cancer	QALY-costs per year (£10k per QALY)	Multivariable Adjusted	Pre-baseline	All	50 to 59 years	101993	2817.21	237.358	1.714e-32
Bladder Cancer	Bladder Cancer	QALY-costs per year (£10k per QALY)	Multivariable Adjusted - additional variables	Pre-baseline	All	50 to 59 years	101344	2612.46	229.472	4.986e-30
Bladder Cancer	Bladder Cancer	QALY-costs per year (£10k per QALY)	Main Analysis MR	Pre-baseline	All	60+ years	141132	-248.094	5791.32	0.96583	56.2557	0.588063
Bladder Cancer	Bladder Cancer	QALY-costs per year (£10k per QALY)	Multivariable Adjusted	Pre-baseline	All	60+ years	141132	2514.18	129.77	1.277e-83
Bladder Cancer	Bladder Cancer	QALY-costs per year (£10k per QALY)	Multivariable Adjusted - additional variables	Pre-baseline	All	60+ years	139698	2357.86	126.663	2.416e-77
Bladder Cancer	Bladder Cancer	QALY-costs per year (£10k per QALY)	Main Analysis MR	Post-baseline	All	All	310913	500.174	6060.2	0.934222	65.7014	0.708438
Bladder Cancer	Bladder Cancer	QALY-costs per year (£10k per QALY)	Multivariable Adjusted	Post-baseline	All	All	310913	2511.11	89.5984	7.78e-173
Bladder Cancer	Bladder Cancer	QALY-costs per year (£10k per QALY)	Multivariable Adjusted - additional variables	Post-baseline	All	All	308511	2389.84	87.4839	2.63e-164
Bladder Cancer	Bladder Cancer	QALY-costs per year (£10k per QALY)	Main Analysis MR	Post-baseline	All	<50 years	67788	70130.3	59891.9	0.24162	4.16918	0.124618
Bladder Cancer	Bladder Cancer	QALY-costs per year (£10k per QALY)	Multivariable Adjusted	Post-baseline	All	<50 years	67788	3074.14	407.1	4.308e-14
Bladder Cancer	Bladder Cancer	QALY-costs per year (£10k per QALY)	Multivariable Adjusted - additional variables	Post-baseline	All	<50 years	67469	2831.42	396.235	8.946e-13
Bladder Cancer	Bladder Cancer	QALY-costs per year (£10k per QALY)	Main Analysis MR	Post-baseline	All	50 to 59 years	101993	-10928.8	12010.9	0.362871	29.2649	0.218647
Bladder Cancer	Bladder Cancer	QALY-costs per year (£10k per QALY)	Multivariable Adjusted	Post-baseline	All	50 to 59 years	101993	2424.57	196.992	8.206e-35
Bladder Cancer	Bladder Cancer	QALY-costs per year (£10k per QALY)	Multivariable Adjusted - additional variables	Post-baseline	All	50 to 59 years	101344	2343.91	190.337	7.565e-35
Bladder Cancer	Bladder Cancer	QALY-costs per year (£10k per QALY)	Main Analysis MR	Post-baseline	All	60+ years	141132	-284.351	6642.88	0.965857	37.31	0.634885
Bladder Cancer	Bladder Cancer	QALY-costs per year (£10k per QALY)	Multivariable Adjusted	Post-baseline	All	60+ years	141132	2428.06	111.539	4.59e-105
Bladder Cancer	Bladder Cancer	QALY-costs per year (£10k per QALY)	Multivariable Adjusted - additional variables	Post-baseline	All	60+ years	139698	2290.61	109.224	1.188e-97
Bladder Cancer	Bladder Cancer	QALY-costs per year (£10k per QALY)	Main Analysis MR	All	Female	All	166881	-11495.1	8663.86	0.184579	40.0914	0.0796818
Bladder Cancer	Bladder Cancer	QALY-costs per year (£10k per QALY)	Multivariable Adjusted	All	Female	All	166881	2333.53	136.315	1.078e-65
Bladder Cancer	Bladder Cancer	QALY-costs per year (£10k per QALY)	Multivariable Adjusted - additional variables	All	Female	All	165643	2225.91	132.418	2.071e-63
Bladder Cancer	Bladder Cancer	QALY-costs per year (£10k per QALY)	Main Analysis MR	All	Female	<50 years	36744	58156	156662	0.710474	0.699921	0.593507
Bladder Cancer	Bladder Cancer	QALY-costs per year (£10k per QALY)	Multivariable Adjusted	All	Female	<50 years	36744	2335.11	548.157	2.045e-05
Bladder Cancer	Bladder Cancer	QALY-costs per year (£10k per QALY)	Multivariable Adjusted - additional variables	All	Female	<50 years	36569	2088.43	532.475	8.777e-05
Bladder Cancer	Bladder Cancer	QALY-costs per year (£10k per QALY)	Main Analysis MR	All	Female	50 to 59 years	56850	-16646.3	13878.3	0.230354	21.9265	0.125597
Bladder Cancer	Bladder Cancer	QALY-costs per year (£10k per QALY)	Multivariable Adjusted	All	Female	50 to 59 years	56850	2505.47	281.203	5.112e-19
Bladder Cancer	Bladder Cancer	QALY-costs per year (£10k per QALY)	Multivariable Adjusted - additional variables	All	Female	50 to 59 years	56494	2425.33	271.869	4.623e-19
Bladder Cancer	Bladder Cancer	QALY-costs per year (£10k per QALY)	Main Analysis MR	All	Female	60+ years	73287	-11044.9	10223	0.279963	20.8318	0.138517
Bladder Cancer	Bladder Cancer	QALY-costs per year (£10k per QALY)	Multivariable Adjusted	All	Female	60+ years	73287	2236.02	173.064	3.464e-38
Bladder Cancer	Bladder Cancer	QALY-costs per year (£10k per QALY)	Multivariable Adjusted - additional variables	All	Female	60+ years	72580	2123.22	168.897	3.046e-36
Bladder Cancer	Bladder Cancer	QALY-costs per year (£10k per QALY)	Main Analysis MR	Pre-baseline	Female	All	166881	-25497.8	19772.4	0.197202	17.5453	0.113414
Bladder Cancer	Bladder Cancer	QALY-costs per year (£10k per QALY)	Multivariable Adjusted	Pre-baseline	Female	All	166881	2310.97	205.299	2.149e-29
Bladder Cancer	Bladder Cancer	QALY-costs per year (£10k per QALY)	Multivariable Adjusted - additional variables	Pre-baseline	Female	All	165643	2191.21	199.302	4.065e-28
Bladder Cancer	Bladder Cancer	QALY-costs per year (£10k per QALY)	Main Analysis MR	Pre-baseline	Female	<50 years	36744	13100000	3940000000	0.997355	2.1e-05	0.577074
Bladder Cancer	Bladder Cancer	QALY-costs per year (£10k per QALY)	Multivariable Adjusted	Pre-baseline	Female	<50 years	36744	2374.58	792.296	0.00272576
Bladder Cancer	Bladder Cancer	QALY-costs per year (£10k per QALY)	Multivariable Adjusted - additional variables	Pre-baseline	Female	<50 years	36569	2212.14	769.605	0.00404822
Bladder Cancer	Bladder Cancer	QALY-costs per year (£10k per QALY)	Main Analysis MR	Pre-baseline	Female	50 to 59 years	56850	-39447.4	34637.2	0.254756	8.73968	0.153866
Bladder Cancer	Bladder Cancer	QALY-costs per year (£10k per QALY)	Multivariable Adjusted	Pre-baseline	Female	50 to 59 years	56850	2906.23	441.363	4.559e-11
Bladder Cancer	Bladder Cancer	QALY-costs per year (£10k per QALY)	Multivariable Adjusted - additional variables	Pre-baseline	Female	50 to 59 years	56494	2729.51	426.568	1.566e-10
Bladder Cancer	Bladder Cancer	QALY-costs per year (£10k per QALY)	Main Analysis MR	Pre-baseline	Female	60+ years	73287	-22698.8	21562.1	0.292471	10.7051	0.181615
Bladder Cancer	Bladder Cancer	QALY-costs per year (£10k per QALY)	Multivariable Adjusted	Pre-baseline	Female	60+ years	73287	2089.27	258.546	6.433e-16
Bladder Cancer	Bladder Cancer	QALY-costs per year (£10k per QALY)	Multivariable Adjusted - additional variables	Pre-baseline	Female	60+ years	72580	1972.19	251.867	4.867e-15
Bladder Cancer	Bladder Cancer	QALY-costs per year (£10k per QALY)	Main Analysis MR	Post-baseline	Female	All	166881	-20931.7	16084.8	0.193145	22.4719	0.106273
Bladder Cancer	Bladder Cancer	QALY-costs per year (£10k per QALY)	Multivariable Adjusted	Post-baseline	Female	All	166881	2342.31	182.504	1.053e-37
Bladder Cancer	Bladder Cancer	QALY-costs per year (£10k per QALY)	Multivariable Adjusted - additional variables	Post-baseline	Female	All	165643	2243.94	177.516	1.258e-36
Bladder Cancer	Bladder Cancer	QALY-costs per year (£10k per QALY)	Main Analysis MR	Post-baseline	Female	<50 years	36744	58416	137089	0.670023	2.03698	0.593855
Bladder Cancer	Bladder Cancer	QALY-costs per year (£10k per QALY)	Multivariable Adjusted	Post-baseline	Female	<50 years	36744	2297.61	746.541	0.0020862
Bladder Cancer	Bladder Cancer	QALY-costs per year (£10k per QALY)	Multivariable Adjusted - additional variables	Post-baseline	Female	<50 years	36569	1973.38	724.616	0.00646245
Bladder Cancer	Bladder Cancer	QALY-costs per year (£10k per QALY)	Main Analysis MR	Post-baseline	Female	50 to 59 years	56850	-28799.1	24559.1	0.240939	13.2153	0.151929
Bladder Cancer	Bladder Cancer	QALY-costs per year (£10k per QALY)	Multivariable Adjusted	Post-baseline	Female	50 to 59 years	56850	2228.04	362.662	8.069e-10
Bladder Cancer	Bladder Cancer	QALY-costs per year (£10k per QALY)	Multivariable Adjusted - additional variables	Post-baseline	Female	50 to 59 years	56494	2213.4	350.473	2.694e-10
Bladder Cancer	Bladder Cancer	QALY-costs per year (£10k per QALY)	Main Analysis MR	Post-baseline	Female	60+ years	73287	-21512.7	20617.7	0.296759	10.1178	0.171182
Bladder Cancer	Bladder Cancer	QALY-costs per year (£10k per QALY)	Multivariable Adjusted	Post-baseline	Female	60+ years	73287	2340.82	233.434	1.151e-23
Bladder Cancer	Bladder Cancer	QALY-costs per year (£10k per QALY)	Multivariable Adjusted - additional variables	Post-baseline	Female	60+ years	72580	2231.99	228.207	1.365e-22
Bladder Cancer	Bladder Cancer	QALY-costs per year (£10k per QALY)	Main Analysis MR	All	Male	All	144032	4382.27	3035.68	0.148856	88.5913	0.526226
Bladder Cancer	Bladder Cancer	QALY-costs per year (£10k per QALY)	Multivariable Adjusted	All	Male	All	144032	2624.73	80.0448	7.98e-236
Bladder Cancer	Bladder Cancer	QALY-costs per year (£10k per QALY)	Multivariable Adjusted - additional variables	All	Male	All	142868	2454.29	77.9116	8.42e-218
Bladder Cancer	Bladder Cancer	QALY-costs per year (£10k per QALY)	Main Analysis MR	All	Male	<50 years	31044	36423.5	27549.6	0.186134	6.31949	0.115785
Bladder Cancer	Bladder Cancer	QALY-costs per year (£10k per QALY)	Multivariable Adjusted	All	Male	<50 years	31044	3179.33	348.328	7.016e-20
Bladder Cancer	Bladder Cancer	QALY-costs per year (£10k per QALY)	Multivariable Adjusted - additional variables	All	Male	<50 years	30900	2986.12	343.724	3.703e-18
Bladder Cancer	Bladder Cancer	QALY-costs per year (£10k per QALY)	Main Analysis MR	All	Male	50 to 59 years	45143	-361.381	11115.4	0.974064	11.247	0.737995
Bladder Cancer	Bladder Cancer	QALY-costs per year (£10k per QALY)	Multivariable Adjusted	All	Male	50 to 59 years	45143	2610.64	182.923	3.281e-46
Bladder Cancer	Bladder Cancer	QALY-costs per year (£10k per QALY)	Multivariable Adjusted - additional variables	All	Male	50 to 59 years	44850	2430.8	176.962	6.153e-43
Bladder Cancer	Bladder Cancer	QALY-costs per year (£10k per QALY)	Main Analysis MR	All	Male	60+ years	67845	2862.89	2786.12	0.304161	71.7173	0.802304
Bladder Cancer	Bladder Cancer	QALY-costs per year (£10k per QALY)	Multivariable Adjusted	All	Male	60+ years	67845	2551.15	98.7897	4.76e-147
Bladder Cancer	Bladder Cancer	QALY-costs per year (£10k per QALY)	Multivariable Adjusted - additional variables	All	Male	60+ years	67118	2380.69	96.4301	1.43e-134
Bladder Cancer	Bladder Cancer	QALY-costs per year (£10k per QALY)	Main Analysis MR	Pre-baseline	Male	All	144032	9037.76	6340.71	0.154055	44.2546	0.273483
Bladder Cancer	Bladder Cancer	QALY-costs per year (£10k per QALY)	Multivariable Adjusted	Pre-baseline	Male	All	144032	2716.64	124.383	9.49e-106
Bladder Cancer	Bladder Cancer	QALY-costs per year (£10k per QALY)	Multivariable Adjusted - additional variables	Pre-baseline	Male	All	142868	2527.45	121.27	1.825e-96
Bladder Cancer	Bladder Cancer	QALY-costs per year (£10k per QALY)	Main Analysis MR	Pre-baseline	Male	<50 years	31044	72971.2	60182.5	0.225322	3.78982	0.100624
Bladder Cancer	Bladder Cancer	QALY-costs per year (£10k per QALY)	Multivariable Adjusted	Pre-baseline	Male	<50 years	31044	2975.95	492.64	1.533e-09
Bladder Cancer	Bladder Cancer	QALY-costs per year (£10k per QALY)	Multivariable Adjusted - additional variables	Pre-baseline	Male	<50 years	30900	2800.73	489.607	1.063e-08
Bladder Cancer	Bladder Cancer	QALY-costs per year (£10k per QALY)	Main Analysis MR	Pre-baseline	Male	50 to 59 years	45143	-2964.84	108225	0.978145	0.355994	0.763119
Bladder Cancer	Bladder Cancer	QALY-costs per year (£10k per QALY)	Multivariable Adjusted	Pre-baseline	Male	50 to 59 years	45143	2767.88	285.093	2.769e-22
Bladder Cancer	Bladder Cancer	QALY-costs per year (£10k per QALY)	Multivariable Adjusted - additional variables	Pre-baseline	Male	50 to 59 years	44850	2521.83	275.974	6.367e-20
Bladder Cancer	Bladder Cancer	QALY-costs per year (£10k per QALY)	Main Analysis MR	Pre-baseline	Male	60+ years	67845	5241.35	5135.83	0.30747	45.1415	0.584444
Bladder Cancer	Bladder Cancer	QALY-costs per year (£10k per QALY)	Multivariable Adjusted	Pre-baseline	Male	60+ years	67845	2628.9	151.373	1.465e-67
Bladder Cancer	Bladder Cancer	QALY-costs per year (£10k per QALY)	Multivariable Adjusted - additional variables	Pre-baseline	Male	60+ years	67118	2445.12	147.693	1.464e-61
Bladder Cancer	Bladder Cancer	QALY-costs per year (£10k per QALY)	Main Analysis MR	Post-baseline	Male	All	144032	8507.34	5967.63	0.15399	43.5364	0.27381
Bladder Cancer	Bladder Cancer	QALY-costs per year (£10k per QALY)	Multivariable Adjusted	Post-baseline	Male	All	144032	2519.17	104.502	2.14e-128
Bladder Cancer	Bladder Cancer	QALY-costs per year (£10k per QALY)	Multivariable Adjusted - additional variables	Post-baseline	Male	All	142868	2363.4	102.028	1.04e-118
Bladder Cancer	Bladder Cancer	QALY-costs per year (£10k per QALY)	Main Analysis MR	Post-baseline	Male	<50 years	31044	72723.1	65305.4	0.265458	2.70629	0.10012
Bladder Cancer	Bladder Cancer	QALY-costs per year (£10k per QALY)	Multivariable Adjusted	Post-baseline	Male	<50 years	31044	3362.21	494.855	1.088e-11
Bladder Cancer	Bladder Cancer	QALY-costs per year (£10k per QALY)	Multivariable Adjusted - additional variables	Post-baseline	Male	<50 years	30900	3145.47	483.399	7.668e-11
Bladder Cancer	Bladder Cancer	QALY-costs per year (£10k per QALY)	Main Analysis MR	Post-baseline	Male	50 to 59 years	45143	-411.544	12628.8	0.974003	16.2325	0.745555
Bladder Cancer	Bladder Cancer	QALY-costs per year (£10k per QALY)	Multivariable Adjusted	Post-baseline	Male	50 to 59 years	45143	2481.36	233.362	2.09e-26
Bladder Cancer	Bladder Cancer	QALY-costs per year (£10k per QALY)	Multivariable Adjusted - additional variables	Post-baseline	Male	50 to 59 years	44850	2348.76	225.117	1.743e-25
Bladder Cancer	Bladder Cancer	QALY-costs per year (£10k per QALY)	Main Analysis MR	Post-baseline	Male	60+ years	67845	6308.85	6205.02	0.309281	27.3566	0.509472
Bladder Cancer	Bladder Cancer	QALY-costs per year (£10k per QALY)	Multivariable Adjusted	Post-baseline	Male	60+ years	67845	2448.93	129.06	2.739e-80
Bladder Cancer	Bladder Cancer	QALY-costs per year (£10k per QALY)	Multivariable Adjusted - additional variables	Post-baseline	Male	60+ years	67118	2289.09	126.267	1.88e-73
Bladder Cancer	Bladder Cancer	QALY-costs per year (£20k per QALY)	Main Analysis MR	All	All	All	310913	79.1582	5280.63	0.98804	128.947	0.424833
Bladder Cancer	Bladder Cancer	QALY-costs per year (£20k per QALY)	Multivariable Adjusted	All	All	All	310913	3829.96	113.644	5.51e-249
Bladder Cancer	Bladder Cancer	QALY-costs per year (£20k per QALY)	Multivariable Adjusted - additional variables	All	All	All	308511	3604.27	110.584	5.15e-233
Bladder Cancer	Bladder Cancer	QALY-costs per year (£20k per QALY)	Main Analysis MR	All	All	<50 years	67788	58825.9	51942.3	0.257414	6.68299	0.172226
Bladder Cancer	Bladder Cancer	QALY-costs per year (£20k per QALY)	Multivariable Adjusted	All	All	<50 years	67788	4471.65	496.693	2.199e-19
Bladder Cancer	Bladder Cancer	QALY-costs per year (£20k per QALY)	Multivariable Adjusted - additional variables	All	All	<50 years	67469	4095.11	488.666	5.285e-17
Bladder Cancer	Bladder Cancer	QALY-costs per year (£20k per QALY)	Main Analysis MR	All	All	50 to 59 years	101993	-10636.3	14558.8	0.465037	29.7501	0.271761
Bladder Cancer	Bladder Cancer	QALY-costs per year (£20k per QALY)	Multivariable Adjusted	All	All	50 to 59 years	101993	3883.22	258.313	4.463e-51
Bladder Cancer	Bladder Cancer	QALY-costs per year (£20k per QALY)	Multivariable Adjusted - additional variables	All	All	50 to 59 years	101344	3661.93	250.131	1.56e-48
Bladder Cancer	Bladder Cancer	QALY-costs per year (£20k per QALY)	Main Analysis MR	All	All	60+ years	141132	-908.293	5100.07	0.858649	92.8323	0.316564
Bladder Cancer	Bladder Cancer	QALY-costs per year (£20k per QALY)	Multivariable Adjusted	All	All	60+ years	141132	3654.22	140.111	6.01e-150
Bladder Cancer	Bladder Cancer	QALY-costs per year (£20k per QALY)	Multivariable Adjusted - additional variables	All	All	60+ years	139698	3409.95	136.56	1.29e-137
Bladder Cancer	Bladder Cancer	QALY-costs per year (£20k per QALY)	Main Analysis MR	Pre-baseline	All	All	310913	166.303	11102.7	0.988049	62.3185	0.664345
Bladder Cancer	Bladder Cancer	QALY-costs per year (£20k per QALY)	Multivariable Adjusted	Pre-baseline	All	All	310913	4225.97	178.446	5.53e-124
Bladder Cancer	Bladder Cancer	QALY-costs per year (£20k per QALY)	Multivariable Adjusted - additional variables	Pre-baseline	All	All	308511	3975.86	174.066	1.79e-115
Bladder Cancer	Bladder Cancer	QALY-costs per year (£20k per QALY)	Main Analysis MR	Pre-baseline	All	<50 years	67788	137805	140592	0.326998	2.56641	0.153052
Bladder Cancer	Bladder Cancer	QALY-costs per year (£20k per QALY)	Multivariable Adjusted	Pre-baseline	All	<50 years	67788	4741.18	712.988	2.936e-11
Bladder Cancer	Bladder Cancer	QALY-costs per year (£20k per QALY)	Multivariable Adjusted - additional variables	Pre-baseline	All	<50 years	67469	4410.63	705.417	4.039e-10
Bladder Cancer	Bladder Cancer	QALY-costs per year (£20k per QALY)	Main Analysis MR	Pre-baseline	All	50 to 59 years	101993	-39244.3	57362.5	0.493883	4.72158	0.370499
Bladder Cancer	Bladder Cancer	QALY-costs per year (£20k per QALY)	Multivariable Adjusted	Pre-baseline	All	50 to 59 years	101993	4550.57	399.273	4.321e-30
Bladder Cancer	Bladder Cancer	QALY-costs per year (£20k per QALY)	Multivariable Adjusted - additional variables	Pre-baseline	All	50 to 59 years	101344	4208.39	386.315	1.235e-27
Bladder Cancer	Bladder Cancer	QALY-costs per year (£20k per QALY)	Main Analysis MR	Pre-baseline	All	60+ years	141132	-1700.77	9555.07	0.858726	56.2557	0.506526
Bladder Cancer	Bladder Cancer	QALY-costs per year (£20k per QALY)	Multivariable Adjusted	Pre-baseline	All	60+ years	141132	3974.19	215.79	9.613e-76
Bladder Cancer	Bladder Cancer	QALY-costs per year (£20k per QALY)	Multivariable Adjusted - additional variables	Pre-baseline	All	60+ years	139698	3716.48	210.718	1.276e-69
Bladder Cancer	Bladder Cancer	QALY-costs per year (£20k per QALY)	Main Analysis MR	Post-baseline	All	All	310913	151.062	10084.6	0.988049	65.7014	0.684514
Bladder Cancer	Bladder Cancer	QALY-costs per year (£20k per QALY)	Multivariable Adjusted	Post-baseline	All	All	310913	3492.38	149.579	1.44e-120
Bladder Cancer	Bladder Cancer	QALY-costs per year (£20k per QALY)	Multivariable Adjusted - additional variables	Post-baseline	All	All	308511	3285.7	146.114	5.53e-112
Bladder Cancer	Bladder Cancer	QALY-costs per year (£20k per QALY)	Main Analysis MR	Post-baseline	All	<50 years	67788	102641	96913.4	0.289554	4.16918	0.157479
Bladder Cancer	Bladder Cancer	QALY-costs per year (£20k per QALY)	Multivariable Adjusted	Post-baseline	All	<50 years	67788	4213.77	687.328	8.752e-10
Bladder Cancer	Bladder Cancer	QALY-costs per year (£20k per QALY)	Multivariable Adjusted - additional variables	Post-baseline	All	<50 years	67469	3801.14	669.353	1.356e-08
Bladder Cancer	Bladder Cancer	QALY-costs per year (£20k per QALY)	Main Analysis MR	Post-baseline	All	50 to 59 years	101993	-14590.8	19926.3	0.464023	29.2649	0.322103
Bladder Cancer	Bladder Cancer	QALY-costs per year (£20k per QALY)	Multivariable Adjusted	Post-baseline	All	50 to 59 years	101993	3390.34	330.205	9.884e-25
Bladder Cancer	Bladder Cancer	QALY-costs per year (£20k per QALY)	Multivariable Adjusted - additional variables	Post-baseline	All	50 to 59 years	101344	3255.1	319.24	2.058e-24
Bladder Cancer	Bladder Cancer	QALY-costs per year (£20k per QALY)	Main Analysis MR	Post-baseline	All	60+ years	141132	-1949.33	10965.2	0.8589	37.31	0.578523
Bladder Cancer	Bladder Cancer	QALY-costs per year (£20k per QALY)	Multivariable Adjusted	Post-baseline	All	60+ years	141132	3361.61	184.491	3.515e-74
Bladder Cancer	Bladder Cancer	QALY-costs per year (£20k per QALY)	Multivariable Adjusted - additional variables	Post-baseline	All	60+ years	139698	3128.26	180.677	3.684e-67
Bladder Cancer	Bladder Cancer	QALY-costs per year (£20k per QALY)	Main Analysis MR	All	Female	All	166881	-18751.3	14376.3	0.192125	40.0914	0.079707
Bladder Cancer	Bladder Cancer	QALY-costs per year (£20k per QALY)	Multivariable Adjusted	All	Female	All	166881	3460.91	227.954	4.621e-52
Bladder Cancer	Bladder Cancer	QALY-costs per year (£20k per QALY)	Multivariable Adjusted - additional variables	All	Female	All	165643	3278.41	221.661	1.695e-49
Bladder Cancer	Bladder Cancer	QALY-costs per year (£20k per QALY)	Main Analysis MR	All	Female	<50 years	36744	97929.4	270900	0.717728	0.699921	0.581534
Bladder Cancer	Bladder Cancer	QALY-costs per year (£20k per QALY)	Multivariable Adjusted	All	Female	<50 years	36744	3551.86	932.435	0.0001394
Bladder Cancer	Bladder Cancer	QALY-costs per year (£20k per QALY)	Multivariable Adjusted - additional variables	All	Female	<50 years	36569	3139.43	906.818	0.00053612
Bladder Cancer	Bladder Cancer	QALY-costs per year (£20k per QALY)	Main Analysis MR	All	Female	50 to 59 years	56850	-24618.6	22723.1	0.278624	21.9265	0.159022
Bladder Cancer	Bladder Cancer	QALY-costs per year (£20k per QALY)	Multivariable Adjusted	All	Female	50 to 59 years	56850	3723.29	473.749	3.866e-15
Bladder Cancer	Bladder Cancer	QALY-costs per year (£20k per QALY)	Multivariable Adjusted - additional variables	All	Female	50 to 59 years	56494	3588.25	458.476	5.017e-15
Bladder Cancer	Bladder Cancer	QALY-costs per year (£20k per QALY)	Main Analysis MR	All	Female	60+ years	73287	-19691.5	17065.9	0.248563	20.8318	0.112627
Bladder Cancer	Bladder Cancer	QALY-costs per year (£20k per QALY)	Multivariable Adjusted	All	Female	60+ years	73287	3305.37	287.419	1.316e-30
Bladder Cancer	Bladder Cancer	QALY-costs per year (£20k per QALY)	Multivariable Adjusted - additional variables	All	Female	60+ years	72580	3116.06	280.69	1.235e-28
Bladder Cancer	Bladder Cancer	QALY-costs per year (£20k per QALY)	Main Analysis MR	Pre-baseline	Female	All	166881	-41593	32823.5	0.205095	17.5453	0.105884
Bladder Cancer	Bladder Cancer	QALY-costs per year (£20k per QALY)	Multivariable Adjusted	Pre-baseline	Female	All	166881	3753.38	343.244	7.838e-28
Bladder Cancer	Bladder Cancer	QALY-costs per year (£20k per QALY)	Multivariable Adjusted - additional variables	Pre-baseline	Female	All	165643	3553.85	333.521	1.643e-26
Bladder Cancer	Bladder Cancer	QALY-costs per year (£20k per QALY)	Main Analysis MR	Pre-baseline	Female	<50 years	36744	22000000	6910000000	0.997459	2.1e-05	0.567621
Bladder Cancer	Bladder Cancer	QALY-costs per year (£20k per QALY)	Multivariable Adjusted	Pre-baseline	Female	<50 years	36744	4305.01	1351.04	0.00144035
Bladder Cancer	Bladder Cancer	QALY-costs per year (£20k per QALY)	Multivariable Adjusted - additional variables	Pre-baseline	Female	<50 years	36569	4036.71	1314.07	0.00212685
Bladder Cancer	Bladder Cancer	QALY-costs per year (£20k per QALY)	Main Analysis MR	Pre-baseline	Female	50 to 59 years	56850	-58339.8	56360.6	0.300614	8.73968	0.186831
Bladder Cancer	Bladder Cancer	QALY-costs per year (£20k per QALY)	Multivariable Adjusted	Pre-baseline	Female	50 to 59 years	56850	4582.92	742.788	6.834e-10
Bladder Cancer	Bladder Cancer	QALY-costs per year (£20k per QALY)	Multivariable Adjusted - additional variables	Pre-baseline	Female	50 to 59 years	56494	4286.69	718.517	2.431e-09
Bladder Cancer	Bladder Cancer	QALY-costs per year (£20k per QALY)	Main Analysis MR	Pre-baseline	Female	60+ years	73287	-40468.6	36182.2	0.263367	10.7051	0.142473
Bladder Cancer	Bladder Cancer	QALY-costs per year (£20k per QALY)	Multivariable Adjusted	Pre-baseline	Female	60+ years	73287	3406.34	429.014	2.023e-15
Bladder Cancer	Bladder Cancer	QALY-costs per year (£20k per QALY)	Multivariable Adjusted - additional variables	Pre-baseline	Female	60+ years	72580	3216.2	418.332	1.493e-14
Bladder Cancer	Bladder Cancer	QALY-costs per year (£20k per QALY)	Main Analysis MR	Post-baseline	Female	All	166881	-34144.6	26661.8	0.200314	22.4719	0.106581
Bladder Cancer	Bladder Cancer	QALY-costs per year (£20k per QALY)	Multivariable Adjusted	Post-baseline	Female	All	166881	3223.35	305.52	5.06e-26
Bladder Cancer	Bladder Cancer	QALY-costs per year (£20k per QALY)	Multivariable Adjusted - additional variables	Post-baseline	Female	All	165643	3052.14	297.485	1.069e-24
Bladder Cancer	Bladder Cancer	QALY-costs per year (£20k per QALY)	Main Analysis MR	Post-baseline	Female	<50 years	36744	98367.3	236014	0.676835	2.03698	0.577763
Bladder Cancer	Bladder Cancer	QALY-costs per year (£20k per QALY)	Multivariable Adjusted	Post-baseline	Female	<50 years	36744	2859.58	1270.41	0.0243915
Bladder Cancer	Bladder Cancer	QALY-costs per year (£20k per QALY)	Multivariable Adjusted - additional variables	Post-baseline	Female	<50 years	36569	2314.64	1234.76	0.0608521
Bladder Cancer	Bladder Cancer	QALY-costs per year (£20k per QALY)	Main Analysis MR	Post-baseline	Female	50 to 59 years	56850	-42591.7	40047.7	0.287545	13.2153	0.192699
Bladder Cancer	Bladder Cancer	QALY-costs per year (£20k per QALY)	Multivariable Adjusted	Post-baseline	Female	50 to 59 years	56850	3131.05	609.707	2.816e-07
Bladder Cancer	Bladder Cancer	QALY-costs per year (£20k per QALY)	Multivariable Adjusted - additional variables	Post-baseline	Female	50 to 59 years	56494	3105.4	589.699	1.394e-07
Bladder Cancer	Bladder Cancer	QALY-costs per year (£20k per QALY)	Main Analysis MR	Post-baseline	Female	60+ years	73287	-38353.9	34541	0.266832	10.1178	0.140011
Bladder Cancer	Bladder Cancer	QALY-costs per year (£20k per QALY)	Multivariable Adjusted	Post-baseline	Female	60+ years	73287	3209.22	387.897	1.302e-16
Bladder Cancer	Bladder Cancer	QALY-costs per year (£20k per QALY)	Multivariable Adjusted - additional variables	Post-baseline	Female	60+ years	72580	3019.07	379.379	1.749e-15
Bladder Cancer	Bladder Cancer	QALY-costs per year (£20k per QALY)	Main Analysis MR	All	Male	All	144032	6652.28	5000.86	0.183444	88.5913	0.535925
Bladder Cancer	Bladder Cancer	QALY-costs per year (£20k per QALY)	Multivariable Adjusted	All	Male	All	144032	3879.06	133.189	1.76e-186
Bladder Cancer	Bladder Cancer	QALY-costs per year (£20k per QALY)	Multivariable Adjusted - additional variables	All	Male	All	142868	3592.91	129.543	2.63e-169
Bladder Cancer	Bladder Cancer	QALY-costs per year (£20k per QALY)	Main Analysis MR	All	Male	<50 years	31044	50936.4	43660.1	0.243349	6.31949	0.156174
Bladder Cancer	Bladder Cancer	QALY-costs per year (£20k per QALY)	Multivariable Adjusted	All	Male	<50 years	31044	4832.89	588.136	2.082e-16
Bladder Cancer	Bladder Cancer	QALY-costs per year (£20k per QALY)	Multivariable Adjusted - additional variables	All	Male	<50 years	30900	4492.72	581.045	1.058e-14
Bladder Cancer	Bladder Cancer	QALY-costs per year (£20k per QALY)	Main Analysis MR	All	Male	50 to 59 years	45143	1430.59	18605.9	0.938712	11.247	0.735472
Bladder Cancer	Bladder Cancer	QALY-costs per year (£20k per QALY)	Multivariable Adjusted	All	Male	50 to 59 years	45143	3916.39	308.122	5.17e-37
Bladder Cancer	Bladder Cancer	QALY-costs per year (£20k per QALY)	Multivariable Adjusted - additional variables	All	Male	50 to 59 years	44850	3618.59	298.381	7.558e-34
Bladder Cancer	Bladder Cancer	QALY-costs per year (£20k per QALY)	Main Analysis MR	All	Male	60+ years	67845	4246.01	4564.23	0.352226	71.7173	0.792485
Bladder Cancer	Bladder Cancer	QALY-costs per year (£20k per QALY)	Multivariable Adjusted	All	Male	60+ years	67845	3743.93	162.281	9.12e-118
Bladder Cancer	Bladder Cancer	QALY-costs per year (£20k per QALY)	Multivariable Adjusted - additional variables	All	Male	60+ years	67118	3458.93	158.204	5.75e-106
Bladder Cancer	Bladder Cancer	QALY-costs per year (£20k per QALY)	Main Analysis MR	Pre-baseline	Male	All	144032	13719.3	10420.6	0.187987	44.2546	0.313258
Bladder Cancer	Bladder Cancer	QALY-costs per year (£20k per QALY)	Multivariable Adjusted	Pre-baseline	Male	All	144032	4304.39	208.069	4.5e-95
Bladder Cancer	Bladder Cancer	QALY-costs per year (£20k per QALY)	Multivariable Adjusted - additional variables	Pre-baseline	Male	All	142868	3990.55	203.066	5.61e-86
Bladder Cancer	Bladder Cancer	QALY-costs per year (£20k per QALY)	Main Analysis MR	Pre-baseline	Male	<50 years	31044	102046	93810	0.276683	3.78982	0.138228
Bladder Cancer	Bladder Cancer	QALY-costs per year (£20k per QALY)	Multivariable Adjusted	Pre-baseline	Male	<50 years	31044	4943.15	828.256	2.4e-09
Bladder Cancer	Bladder Cancer	QALY-costs per year (£20k per QALY)	Multivariable Adjusted - additional variables	Pre-baseline	Male	<50 years	30900	4645.1	823.737	1.71e-08
Bladder Cancer	Bladder Cancer	QALY-costs per year (£20k per QALY)	Main Analysis MR	Pre-baseline	Male	50 to 59 years	45143	11736.8	185212	0.949472	0.355994	0.755392
Bladder Cancer	Bladder Cancer	QALY-costs per year (£20k per QALY)	Multivariable Adjusted	Pre-baseline	Male	50 to 59 years	45143	4515.58	481.102	6.237e-21
Bladder Cancer	Bladder Cancer	QALY-costs per year (£20k per QALY)	Multivariable Adjusted - additional variables	Pre-baseline	Male	50 to 59 years	44850	4109.69	466.297	1.213e-18
Bladder Cancer	Bladder Cancer	QALY-costs per year (£20k per QALY)	Main Analysis MR	Pre-baseline	Male	60+ years	67845	7773.58	8400.05	0.354748	45.1415	0.633892
Bladder Cancer	Bladder Cancer	QALY-costs per year (£20k per QALY)	Multivariable Adjusted	Pre-baseline	Male	60+ years	67845	4122.53	249.506	2.516e-61
Bladder Cancer	Bladder Cancer	QALY-costs per year (£20k per QALY)	Multivariable Adjusted - additional variables	Pre-baseline	Male	60+ years	67118	3819	243.39	1.746e-55
Bladder Cancer	Bladder Cancer	QALY-costs per year (£20k per QALY)	Main Analysis MR	Post-baseline	Male	All	144032	12914.1	9822.61	0.188599	43.5364	0.287546
Bladder Cancer	Bladder Cancer	QALY-costs per year (£20k per QALY)	Multivariable Adjusted	Post-baseline	Male	All	144032	3507.8	173.211	3.441e-91
Bladder Cancer	Bladder Cancer	QALY-costs per year (£20k per QALY)	Multivariable Adjusted - additional variables	Post-baseline	Male	All	142868	3244.28	169.048	4.363e-82
Bladder Cancer	Bladder Cancer	QALY-costs per year (£20k per QALY)	Main Analysis MR	Post-baseline	Male	<50 years	31044	101700	100965	0.313803	2.70629	0.137088
Bladder Cancer	Bladder Cancer	QALY-costs per year (£20k per QALY)	Multivariable Adjusted	Post-baseline	Male	<50 years	31044	4720.1	833.419	1.483e-08
Bladder Cancer	Bladder Cancer	QALY-costs per year (£20k per QALY)	Multivariable Adjusted - additional variables	Post-baseline	Male	<50 years	30900	4344.43	814.182	9.505e-08
Bladder Cancer	Bladder Cancer	QALY-costs per year (£20k per QALY)	Main Analysis MR	Post-baseline	Male	50 to 59 years	45143	1629.17	21152.5	0.938608	16.2325	0.737094
Bladder Cancer	Bladder Cancer	QALY-costs per year (£20k per QALY)	Multivariable Adjusted	Post-baseline	Male	50 to 59 years	45143	3458.79	388.493	5.431e-19
Bladder Cancer	Bladder Cancer	QALY-costs per year (£20k per QALY)	Multivariable Adjusted - additional variables	Post-baseline	Male	50 to 59 years	44850	3238.49	374.748	5.534e-18
Bladder Cancer	Bladder Cancer	QALY-costs per year (£20k per QALY)	Main Analysis MR	Post-baseline	Male	60+ years	67845	9356.8	10158.7	0.357018	27.3566	0.535875
Bladder Cancer	Bladder Cancer	QALY-costs per year (£20k per QALY)	Multivariable Adjusted	Post-baseline	Male	60+ years	67845	3398.39	211.542	4.499e-58
Bladder Cancer	Bladder Cancer	QALY-costs per year (£20k per QALY)	Multivariable Adjusted - additional variables	Post-baseline	Male	60+ years	67118	3129.04	206.888	1.119e-51
Bladder Cancer	Bladder Cancer	QALY-costs per year (£30k per QALY)	Main Analysis MR	All	All	All	310913	-103.781	7470.06	0.988915	128.947	0.433196
Bladder Cancer	Bladder Cancer	QALY-costs per year (£30k per QALY)	Multivariable Adjusted	All	All	All	310913	5071.78	161.014	8.97e-218
Bladder Cancer	Bladder Cancer	QALY-costs per year (£30k per QALY)	Multivariable Adjusted - additional variables	All	All	All	308511	4754.29	156.772	5.17e-202
Bladder Cancer	Bladder Cancer	QALY-costs per year (£30k per QALY)	Main Analysis MR	All	All	<50 years	67788	77458.5	72989	0.288583	6.68299	0.211705
Bladder Cancer	Bladder Cancer	QALY-costs per year (£30k per QALY)	Multivariable Adjusted	All	All	<50 years	67788	6000.06	707.473	2.233e-17
Bladder Cancer	Bladder Cancer	QALY-costs per year (£30k per QALY)	Multivariable Adjusted - additional variables	All	All	<50 years	67469	5467.07	696.871	4.324e-15
Bladder Cancer	Bladder Cancer	QALY-costs per year (£30k per QALY)	Main Analysis MR	All	All	50 to 59 years	101993	-13305.8	20569.6	0.517717	29.7501	0.323401
Bladder Cancer	Bladder Cancer	QALY-costs per year (£30k per QALY)	Multivariable Adjusted	All	All	50 to 59 years	101993	5171.69	367.021	4.313e-45
Bladder Cancer	Bladder Cancer	QALY-costs per year (£30k per QALY)	Multivariable Adjusted - additional variables	All	All	50 to 59 years	101344	4861.31	355.765	1.657e-42
Bladder Cancer	Bladder Cancer	QALY-costs per year (£30k per QALY)	Main Analysis MR	All	All	60+ years	141132	-1684.09	7184.08	0.814659	92.8323	0.303883
Bladder Cancer	Bladder Cancer	QALY-costs per year (£30k per QALY)	Multivariable Adjusted	All	All	60+ years	141132	4823.09	197.675	1.75e-131
Bladder Cancer	Bladder Cancer	QALY-costs per year (£30k per QALY)	Multivariable Adjusted - additional variables	All	All	60+ years	139698	4480.38	192.683	1.34e-119
Bladder Cancer	Bladder Cancer	QALY-costs per year (£30k per QALY)	Main Analysis MR	Pre-baseline	All	All	310913	-218.033	15707.3	0.988925	62.3185	0.627902
Bladder Cancer	Bladder Cancer	QALY-costs per year (£30k per QALY)	Multivariable Adjusted	Pre-baseline	All	All	310913	5797.81	253.365	6.83e-116
Bladder Cancer	Bladder Cancer	QALY-costs per year (£30k per QALY)	Multivariable Adjusted - additional variables	Pre-baseline	All	All	308511	5447.89	247.422	1.91e-107
Bladder Cancer	Bladder Cancer	QALY-costs per year (£30k per QALY)	Main Analysis MR	Pre-baseline	All	<50 years	67788	181454	195060	0.352245	2.56641	0.190381
Bladder Cancer	Bladder Cancer	QALY-costs per year (£30k per QALY)	Multivariable Adjusted	Pre-baseline	All	<50 years	67788	6685.66	1016.7	4.837e-11
Bladder Cancer	Bladder Cancer	QALY-costs per year (£30k per QALY)	Multivariable Adjusted - additional variables	Pre-baseline	All	<50 years	67469	6224.07	1007.12	6.406e-10
Bladder Cancer	Bladder Cancer	QALY-costs per year (£30k per QALY)	Main Analysis MR	Pre-baseline	All	50 to 59 years	101993	-49093.9	80383.6	0.541368	4.72158	0.425251
Bladder Cancer	Bladder Cancer	QALY-costs per year (£30k per QALY)	Multivariable Adjusted	Pre-baseline	All	50 to 59 years	101993	6283.92	566.826	1.465e-28
Bladder Cancer	Bladder Cancer	QALY-costs per year (£30k per QALY)	Multivariable Adjusted - additional variables	Pre-baseline	All	50 to 59 years	101344	5804.33	548.982	3.98e-26
Bladder Cancer	Bladder Cancer	QALY-costs per year (£30k per QALY)	Main Analysis MR	Pre-baseline	All	60+ years	141132	-3153.44	13461.4	0.814784	56.2557	0.46915
Bladder Cancer	Bladder Cancer	QALY-costs per year (£30k per QALY)	Multivariable Adjusted	Pre-baseline	All	60+ years	141132	5434.2	304.973	5.066e-71
Bladder Cancer	Bladder Cancer	QALY-costs per year (£30k per QALY)	Multivariable Adjusted - additional variables	Pre-baseline	All	60+ years	139698	5075.09	298.045	5.097e-65
Bladder Cancer	Bladder Cancer	QALY-costs per year (£30k per QALY)	Main Analysis MR	Post-baseline	All	All	310913	-198.051	14266.6	0.988924	65.7014	0.66493
Bladder Cancer	Bladder Cancer	QALY-costs per year (£30k per QALY)	Multivariable Adjusted	Post-baseline	All	All	310913	4473.66	211.798	4.968e-99
Bladder Cancer	Bladder Cancer	QALY-costs per year (£30k per QALY)	Multivariable Adjusted - additional variables	Post-baseline	All	All	308511	4181.56	207.05	1.064e-90
Bladder Cancer	Bladder Cancer	QALY-costs per year (£30k per QALY)	Main Analysis MR	Post-baseline	All	<50 years	67788	135152	135434	0.318321	4.16918	0.194215
Bladder Cancer	Bladder Cancer	QALY-costs per year (£30k per QALY)	Multivariable Adjusted	Post-baseline	All	<50 years	67788	5353.4	978.196	4.432e-08
Bladder Cancer	Bladder Cancer	QALY-costs per year (£30k per QALY)	Multivariable Adjusted - additional variables	Post-baseline	All	<50 years	67469	4770.85	953.377	5.611e-07
Bladder Cancer	Bladder Cancer	QALY-costs per year (£30k per QALY)	Main Analysis MR	Post-baseline	All	50 to 59 years	101993	-18252.9	28158.1	0.516837	29.2649	0.381462
Bladder Cancer	Bladder Cancer	QALY-costs per year (£30k per QALY)	Multivariable Adjusted	Post-baseline	All	50 to 59 years	101993	4356.12	468.188	1.35e-20
Bladder Cancer	Bladder Cancer	QALY-costs per year (£30k per QALY)	Multivariable Adjusted - additional variables	Post-baseline	All	50 to 59 years	101344	4166.28	453.07	3.727e-20
Bladder Cancer	Bladder Cancer	QALY-costs per year (£30k per QALY)	Main Analysis MR	Post-baseline	All	60+ years	141132	-3614.3	15449.9	0.815034	37.31	0.553473
Bladder Cancer	Bladder Cancer	QALY-costs per year (£30k per QALY)	Multivariable Adjusted	Post-baseline	All	60+ years	141132	4295.16	260.143	3.068e-61
Bladder Cancer	Bladder Cancer	QALY-costs per year (£30k per QALY)	Multivariable Adjusted - additional variables	Post-baseline	All	60+ years	139698	3965.9	254.906	1.398e-54
Bladder Cancer	Bladder Cancer	QALY-costs per year (£30k per QALY)	Main Analysis MR	All	Female	All	166881	-26007.4	20286.1	0.199831	40.0914	0.0842388
Bladder Cancer	Bladder Cancer	QALY-costs per year (£30k per QALY)	Multivariable Adjusted	All	Female	All	166881	4588.29	322.886	7.915e-46
Bladder Cancer	Bladder Cancer	QALY-costs per year (£30k per QALY)	Multivariable Adjusted - additional variables	All	Female	All	165643	4330.92	314.311	3.405e-43
Bladder Cancer	Bladder Cancer	QALY-costs per year (£30k per QALY)	Main Analysis MR	All	Female	<50 years	36744	137703	387888	0.722584	0.699921	0.58016
Bladder Cancer	Bladder Cancer	QALY-costs per year (£30k per QALY)	Multivariable Adjusted	All	Female	<50 years	36744	4768.62	1329.85	0.00033602
Bladder Cancer	Bladder Cancer	QALY-costs per year (£30k per QALY)	Multivariable Adjusted - additional variables	All	Female	<50 years	36569	4190.43	1294.65	0.00120912
Bladder Cancer	Bladder Cancer	QALY-costs per year (£30k per QALY)	Main Analysis MR	All	Female	50 to 59 years	56850	-32590.9	31929.2	0.307384	21.9265	0.178027
Bladder Cancer	Bladder Cancer	QALY-costs per year (£30k per QALY)	Multivariable Adjusted	All	Female	50 to 59 years	56850	4941.12	673.025	2.11e-13
Bladder Cancer	Bladder Cancer	QALY-costs per year (£30k per QALY)	Multivariable Adjusted - additional variables	All	Female	50 to 59 years	56494	4751.17	652.026	3.174e-13
Bladder Cancer	Bladder Cancer	QALY-costs per year (£30k per QALY)	Main Analysis MR	All	Female	60+ years	73287	-28338	24125.3	0.240149	20.8318	0.106638
Bladder Cancer	Bladder Cancer	QALY-costs per year (£30k per QALY)	Multivariable Adjusted	All	Female	60+ years	73287	4374.72	405.894	4.374e-27
Bladder Cancer	Bladder Cancer	QALY-costs per year (£30k per QALY)	Multivariable Adjusted - additional variables	All	Female	60+ years	72580	4108.9	396.717	3.879e-25
Bladder Cancer	Bladder Cancer	QALY-costs per year (£30k per QALY)	Main Analysis MR	Pre-baseline	Female	All	166881	-57688.2	46302	0.212797	17.5453	0.109826
Bladder Cancer	Bladder Cancer	QALY-costs per year (£30k per QALY)	Multivariable Adjusted	Pre-baseline	Female	All	166881	5195.79	486.113	1.153e-26
Bladder Cancer	Bladder Cancer	QALY-costs per year (£30k per QALY)	Multivariable Adjusted - additional variables	Pre-baseline	Female	All	165643	4916.5	472.799	2.514e-25
Bladder Cancer	Bladder Cancer	QALY-costs per year (£30k per QALY)	Main Analysis MR	Pre-baseline	Female	<50 years	36744	30900000	9910000000	0.997509	2.1e-05	0.576327
Bladder Cancer	Bladder Cancer	QALY-costs per year (£30k per QALY)	Multivariable Adjusted	Pre-baseline	Female	<50 years	36744	6235.44	1929.37	0.00122992
Bladder Cancer	Bladder Cancer	QALY-costs per year (£30k per QALY)	Multivariable Adjusted - additional variables	Pre-baseline	Female	<50 years	36569	5861.29	1878.65	0.00180887
Bladder Cancer	Bladder Cancer	QALY-costs per year (£30k per QALY)	Main Analysis MR	Pre-baseline	Female	50 to 59 years	56850	-77232.1	78927.9	0.32782	8.73968	0.206106
Bladder Cancer	Bladder Cancer	QALY-costs per year (£30k per QALY)	Multivariable Adjusted	Pre-baseline	Female	50 to 59 years	56850	6259.61	1054.92	2.962e-09
Bladder Cancer	Bladder Cancer	QALY-costs per year (£30k per QALY)	Multivariable Adjusted - additional variables	Pre-baseline	Female	50 to 59 years	56494	5843.87	1021.51	1.06e-08
Bladder Cancer	Bladder Cancer	QALY-costs per year (£30k per QALY)	Main Analysis MR	Pre-baseline	Female	60+ years	73287	-58238.4	51241.4	0.255726	10.7051	0.13369
Bladder Cancer	Bladder Cancer	QALY-costs per year (£30k per QALY)	Multivariable Adjusted	Pre-baseline	Female	60+ years	73287	4723.42	605.578	6.198e-15
Bladder Cancer	Bladder Cancer	QALY-costs per year (£30k per QALY)	Multivariable Adjusted - additional variables	Pre-baseline	Female	60+ years	72580	4460.2	591.033	4.473e-14
Bladder Cancer	Bladder Cancer	QALY-costs per year (£30k per QALY)	Main Analysis MR	Post-baseline	Female	All	166881	-47357.5	37593.4	0.207767	22.4719	0.109157
Bladder Cancer	Bladder Cancer	QALY-costs per year (£30k per QALY)	Multivariable Adjusted	Post-baseline	Female	All	166881	4104.39	432.852	2.49e-21
Bladder Cancer	Bladder Cancer	QALY-costs per year (£30k per QALY)	Multivariable Adjusted - additional variables	Post-baseline	Female	All	165643	3860.34	421.922	5.724e-20
Bladder Cancer	Bladder Cancer	QALY-costs per year (£30k per QALY)	Main Analysis MR	Post-baseline	Female	<50 years	36744	138319	337683	0.682092	2.03698	0.5818
Bladder Cancer	Bladder Cancer	QALY-costs per year (£30k per QALY)	Multivariable Adjusted	Post-baseline	Female	<50 years	36744	3421.54	1812.63	0.059078
Bladder Cancer	Bladder Cancer	QALY-costs per year (£30k per QALY)	Multivariable Adjusted - additional variables	Post-baseline	Female	<50 years	36569	2655.91	1763.76	0.132114
Bladder Cancer	Bladder Cancer	QALY-costs per year (£30k per QALY)	Main Analysis MR	Post-baseline	Female	50 to 59 years	56850	-56384.3	56163.5	0.315411	13.2153	0.213133
Bladder Cancer	Bladder Cancer	QALY-costs per year (£30k per QALY)	Multivariable Adjusted	Post-baseline	Female	50 to 59 years	56850	4034.06	865.254	3.127e-06
Bladder Cancer	Bladder Cancer	QALY-costs per year (£30k per QALY)	Multivariable Adjusted - additional variables	Post-baseline	Female	50 to 59 years	56494	3997.4	837.697	1.825e-06
Bladder Cancer	Bladder Cancer	QALY-costs per year (£30k per QALY)	Main Analysis MR	Post-baseline	Female	60+ years	73287	-55195.1	48874.5	0.258761	10.1178	0.133123
Bladder Cancer	Bladder Cancer	QALY-costs per year (£30k per QALY)	Multivariable Adjusted	Post-baseline	Female	60+ years	73287	4077.62	547.728	9.723e-14
Bladder Cancer	Bladder Cancer	QALY-costs per year (£30k per QALY)	Multivariable Adjusted - additional variables	Post-baseline	Female	60+ years	72580	3806.16	536.067	1.246e-12
Bladder Cancer	Bladder Cancer	QALY-costs per year (£30k per QALY)	Main Analysis MR	All	Male	All	144032	8922.29	7049.24	0.205617	88.5913	0.536469
Bladder Cancer	Bladder Cancer	QALY-costs per year (£30k per QALY)	Multivariable Adjusted	All	Male	All	144032	5133.39	188.412	1.88e-163
Bladder Cancer	Bladder Cancer	QALY-costs per year (£30k per QALY)	Multivariable Adjusted - additional variables	All	Male	All	142868	4731.54	183.332	7.11e-147
Bladder Cancer	Bladder Cancer	QALY-costs per year (£30k per QALY)	Main Analysis MR	All	Male	<50 years	31044	65449.3	60662.9	0.280632	6.31949	0.194744
Bladder Cancer	Bladder Cancer	QALY-costs per year (£30k per QALY)	Multivariable Adjusted	All	Male	<50 years	31044	6486.44	837.938	9.868e-15
Bladder Cancer	Bladder Cancer	QALY-costs per year (£30k per QALY)	Multivariable Adjusted - additional variables	All	Male	<50 years	30900	5999.31	828.657	4.493e-13
Bladder Cancer	Bladder Cancer	QALY-costs per year (£30k per QALY)	Main Analysis MR	All	Male	50 to 59 years	45143	3222.56	26361.4	0.902705	11.247	0.725952
Bladder Cancer	Bladder Cancer	QALY-costs per year (£30k per QALY)	Multivariable Adjusted	All	Male	50 to 59 years	45143	5222.14	437.781	8.392e-33
Bladder Cancer	Bladder Cancer	QALY-costs per year (£30k per QALY)	Multivariable Adjusted - additional variables	All	Male	50 to 59 years	44850	4806.38	424.409	9.881e-30
Bladder Cancer	Bladder Cancer	QALY-costs per year (£30k per QALY)	Main Analysis MR	All	Male	60+ years	67845	5629.14	6415.55	0.380257	71.7173	0.787165
Bladder Cancer	Bladder Cancer	QALY-costs per year (£30k per QALY)	Multivariable Adjusted	All	Male	60+ years	67845	4936.72	228.228	9.26e-104
Bladder Cancer	Bladder Cancer	QALY-costs per year (£30k per QALY)	Multivariable Adjusted - additional variables	All	Male	60+ years	67118	4537.18	222.522	2.061e-92
Bladder Cancer	Bladder Cancer	QALY-costs per year (£30k per QALY)	Main Analysis MR	Pre-baseline	Male	All	144032	18400.9	14672	0.209789	44.2546	0.33022
Bladder Cancer	Bladder Cancer	QALY-costs per year (£30k per QALY)	Multivariable Adjusted	Pre-baseline	Male	All	144032	5892.15	294.882	8.002e-89
Bladder Cancer	Bladder Cancer	QALY-costs per year (£30k per QALY)	Multivariable Adjusted - additional variables	Pre-baseline	Male	All	142868	5453.65	288.123	6.679e-80
Bladder Cancer	Bladder Cancer	QALY-costs per year (£30k per QALY)	Main Analysis MR	Pre-baseline	Male	<50 years	31044	131122	129256	0.310376	3.78982	0.174054
Bladder Cancer	Bladder Cancer	QALY-costs per year (£30k per QALY)	Multivariable Adjusted	Pre-baseline	Male	<50 years	31044	6910.37	1178.3	4.499e-09
Bladder Cancer	Bladder Cancer	QALY-costs per year (£30k per QALY)	Multivariable Adjusted - additional variables	Pre-baseline	Male	<50 years	30900	6489.46	1172.87	3.148e-08
Bladder Cancer	Bladder Cancer	QALY-costs per year (£30k per QALY)	Main Analysis MR	Pre-baseline	Male	50 to 59 years	45143	26438.5	266472	0.920966	0.355994	0.719139
Bladder Cancer	Bladder Cancer	QALY-costs per year (£30k per QALY)	Multivariable Adjusted	Pre-baseline	Male	50 to 59 years	45143	6263.29	683.668	5.127e-20
Bladder Cancer	Bladder Cancer	QALY-costs per year (£30k per QALY)	Multivariable Adjusted - additional variables	Pre-baseline	Male	50 to 59 years	44850	5697.55	663.399	8.817e-18
Bladder Cancer	Bladder Cancer	QALY-costs per year (£30k per QALY)	Main Analysis MR	Pre-baseline	Male	60+ years	67845	10305.8	11798.7	0.382407	45.1415	0.667424
Bladder Cancer	Bladder Cancer	QALY-costs per year (£30k per QALY)	Multivariable Adjusted	Pre-baseline	Male	60+ years	67845	5616.15	351.46	1.776e-57
Bladder Cancer	Bladder Cancer	QALY-costs per year (£30k per QALY)	Multivariable Adjusted - additional variables	Pre-baseline	Male	60+ years	67118	5192.89	343.071	9.309e-52
Bladder Cancer	Bladder Cancer	QALY-costs per year (£30k per QALY)	Main Analysis MR	Post-baseline	Male	All	144032	17320.9	13837.7	0.210672	43.5364	0.288762
Bladder Cancer	Bladder Cancer	QALY-costs per year (£30k per QALY)	Multivariable Adjusted	Post-baseline	Male	All	144032	4496.43	244.541	1.661e-75
Bladder Cancer	Bladder Cancer	QALY-costs per year (£30k per QALY)	Multivariable Adjusted - additional variables	Post-baseline	Male	All	142868	4125.16	238.769	7.039e-67
Bladder Cancer	Bladder Cancer	QALY-costs per year (£30k per QALY)	Main Analysis MR	Post-baseline	Male	<50 years	31044	130676	138372	0.344973	2.70629	0.17162
Bladder Cancer	Bladder Cancer	QALY-costs per year (£30k per QALY)	Multivariable Adjusted	Post-baseline	Male	<50 years	31044	6077.98	1185.62	2.953e-07
Bladder Cancer	Bladder Cancer	QALY-costs per year (£30k per QALY)	Multivariable Adjusted - additional variables	Post-baseline	Male	<50 years	30900	5543.38	1158.9	1.724e-06
Bladder Cancer	Bladder Cancer	QALY-costs per year (£30k per QALY)	Main Analysis MR	Post-baseline	Male	50 to 59 years	45143	3669.88	29974.6	0.902556	16.2325	0.739705
Bladder Cancer	Bladder Cancer	QALY-costs per year (£30k per QALY)	Multivariable Adjusted	Post-baseline	Male	50 to 59 years	45143	4436.23	549.383	6.752e-16
Bladder Cancer	Bladder Cancer	QALY-costs per year (£30k per QALY)	Multivariable Adjusted - additional variables	Post-baseline	Male	50 to 59 years	44850	4128.23	530.344	7.023e-15
Bladder Cancer	Bladder Cancer	QALY-costs per year (£30k per QALY)	Main Analysis MR	Post-baseline	Male	60+ years	67845	12404.8	14272.8	0.384781	27.3566	0.553953
Bladder Cancer	Bladder Cancer	QALY-costs per year (£30k per QALY)	Multivariable Adjusted	Post-baseline	Male	60+ years	67845	4347.84	297.195	1.818e-48
Bladder Cancer	Bladder Cancer	QALY-costs per year (£30k per QALY)	Multivariable Adjusted - additional variables	Post-baseline	Male	60+ years	67118	3968.99	290.785	2.04e-42
Breast Cancer	Breast Cancer	QALYs per year	Main Analysis MR	All	Female	All	166881	-0.055112	0.0194316	0.00456543	1823.65	0.607069
Breast Cancer	Breast Cancer	QALYs per year	Multivariable Adjusted	All	Female	All	166881	-0.0472717	0.0021235	8.68e-110
Breast Cancer	Breast Cancer	QALYs per year	Multivariable Adjusted - additional variables	All	Female	All	165643	-0.0468646	0.0020777	1.17e-112
Breast Cancer	Breast Cancer	QALYs per year	Main Analysis MR	All	Female	<50 years	36744	0.018377	0.0624804	0.768663	237.545	0.151772
Breast Cancer	Breast Cancer	QALYs per year	Multivariable Adjusted	All	Female	<50 years	36744	-0.0566825	0.0054758	4.123e-25
Breast Cancer	Breast Cancer	QALYs per year	Multivariable Adjusted - additional variables	All	Female	<50 years	36569	-0.0571706	0.0053581	1.406e-26
Breast Cancer	Breast Cancer	QALYs per year	Main Analysis MR	All	Female	50 to 59 years	56850	-0.0652588	0.0376924	0.0833895	522.85	0.613137
Breast Cancer	Breast Cancer	QALYs per year	Multivariable Adjusted	All	Female	50 to 59 years	56850	-0.0508293	0.0037849	4.06e-41
Breast Cancer	Breast Cancer	QALYs per year	Multivariable Adjusted - additional variables	All	Female	50 to 59 years	56494	-0.0500598	0.0036769	3.28e-42
Breast Cancer	Breast Cancer	QALYs per year	Main Analysis MR	All	Female	60+ years	73287	-0.0662435	0.0240407	0.00586076	1069.3	0.272548
Breast Cancer	Breast Cancer	QALYs per year	Multivariable Adjusted	All	Female	60+ years	73287	-0.0433567	0.0030537	9.409e-46
Breast Cancer	Breast Cancer	QALYs per year	Multivariable Adjusted - additional variables	All	Female	60+ years	72580	-0.0426542	0.0030034	8.887e-46
Breast Cancer	Breast Cancer	QALYs per year	Main Analysis MR	Pre-baseline	Female	All	166881	-0.0844052	0.0297848	0.00459934	1157.75	0.215535
Breast Cancer	Breast Cancer	QALYs per year	Multivariable Adjusted	Pre-baseline	Female	All	166881	-0.0522203	0.0026412	5.279e-87
Breast Cancer	Breast Cancer	QALYs per year	Multivariable Adjusted - additional variables	Pre-baseline	Female	All	165643	-0.0531945	0.0025882	7.338e-94
Breast Cancer	Breast Cancer	QALYs per year	Main Analysis MR	Pre-baseline	Female	<50 years	36744	0.0391403	0.133216	0.768902	108.912	0.321277
Breast Cancer	Breast Cancer	QALYs per year	Multivariable Adjusted	Pre-baseline	Female	<50 years	36744	-0.0737233	0.0084472	2.602e-18
Breast Cancer	Breast Cancer	QALYs per year	Multivariable Adjusted - additional variables	Pre-baseline	Female	<50 years	36569	-0.0751365	0.0082787	1.128e-19
Breast Cancer	Breast Cancer	QALYs per year	Main Analysis MR	Pre-baseline	Female	50 to 59 years	56850	-0.102186	0.0590629	0.0836075	321.208	0.398454
Breast Cancer	Breast Cancer	QALYs per year	Multivariable Adjusted	Pre-baseline	Female	50 to 59 years	56850	-0.0610702	0.004643	1.632e-39
Breast Cancer	Breast Cancer	QALYs per year	Multivariable Adjusted - additional variables	Pre-baseline	Female	50 to 59 years	56494	-0.0607982	0.0045145	2.433e-41
Breast Cancer	Breast Cancer	QALYs per year	Main Analysis MR	Pre-baseline	Female	60+ years	73287	-0.0942802	0.0342659	0.00593353	731.624	0.0956427
Breast Cancer	Breast Cancer	QALYs per year	Multivariable Adjusted	Pre-baseline	Female	60+ years	73287	-0.0446563	0.0036859	8.743e-34
Breast Cancer	Breast Cancer	QALYs per year	Multivariable Adjusted - additional variables	Pre-baseline	Female	60+ years	72580	-0.0460112	0.00363	8.093e-37
Breast Cancer	Breast Cancer	QALYs per year	Main Analysis MR	Post-baseline	Female	All	166881	-0.158799	0.0563187	0.00480762	569.492	0.0112067
Breast Cancer	Breast Cancer	QALYs per year	Multivariable Adjusted	Post-baseline	Female	All	166881	-0.0346949	0.0034864	2.481e-23
Breast Cancer	Breast Cancer	QALYs per year	Multivariable Adjusted - additional variables	Post-baseline	Female	All	165643	-0.0320383	0.003414	6.329e-21
Breast Cancer	Breast Cancer	QALYs per year	Main Analysis MR	Post-baseline	Female	<50 years	36744	0.034642	0.117851	0.768798	120.551	0.435499
Breast Cancer	Breast Cancer	QALYs per year	Multivariable Adjusted	Post-baseline	Female	<50 years	36744	-0.0419477	0.0075187	2.417e-08
Breast Cancer	Breast Cancer	QALYs per year	Multivariable Adjusted - additional variables	Post-baseline	Female	<50 years	36569	-0.0417766	0.0073557	1.351e-08
Breast Cancer	Breast Cancer	QALYs per year	Main Analysis MR	Post-baseline	Female	50 to 59 years	56850	-0.180585	0.105165	0.0859504	177.288	0.0897591
Breast Cancer	Breast Cancer	QALYs per year	Multivariable Adjusted	Post-baseline	Female	50 to 59 years	56850	-0.0305428	0.0060123	3.774e-07
Breast Cancer	Breast Cancer	QALYs per year	Multivariable Adjusted - additional variables	Post-baseline	Female	50 to 59 years	56494	-0.0290508	0.0058571	7.052e-07
Breast Cancer	Breast Cancer	QALYs per year	Main Analysis MR	Post-baseline	Female	60+ years	73287	-0.22276	0.0817406	0.0064262	272.744	0.008045
Breast Cancer	Breast Cancer	QALYs per year	Multivariable Adjusted	Post-baseline	Female	60+ years	73287	-0.0354634	0.0052151	1.045e-11
Breast Cancer	Breast Cancer	QALYs per year	Multivariable Adjusted - additional variables	Post-baseline	Female	60+ years	72580	-0.0306044	0.0051387	2.589e-09
Breast Cancer	Breast Cancer	QALYs per year (HES only)	Main Analysis MR	All	Female	All	166881	-0.0569347	0.0113069	4.768e-07	1823.65	0.531166
Breast Cancer	Breast Cancer	QALYs per year (HES only)	Multivariable Adjusted	All	Female	All	166881	-0.0499325	0.0012632	0
Breast Cancer	Breast Cancer	QALYs per year (HES only)	Multivariable Adjusted - additional variables	All	Female	All	165643	-0.0496092	0.0012214	0
Breast Cancer	Breast Cancer	QALYs per year (HES only)	Main Analysis MR	All	Female	<50 years	36744	-0.0173006	0.0312884	0.580306	237.545	0.161529
Breast Cancer	Breast Cancer	QALYs per year (HES only)	Multivariable Adjusted	All	Female	<50 years	36744	-0.0605068	0.0028243	8.08e-102
Breast Cancer	Breast Cancer	QALYs per year (HES only)	Multivariable Adjusted - additional variables	All	Female	<50 years	36569	-0.0609047	0.0027258	1.38e-110
Breast Cancer	Breast Cancer	QALYs per year (HES only)	Main Analysis MR	All	Female	50 to 59 years	56850	-0.0739437	0.0209326	0.0004117	522.85	0.286787
Breast Cancer	Breast Cancer	QALYs per year (HES only)	Multivariable Adjusted	All	Female	50 to 59 years	56850	-0.0518982	0.0021378	3.49e-130
Breast Cancer	Breast Cancer	QALYs per year (HES only)	Multivariable Adjusted - additional variables	All	Female	50 to 59 years	56494	-0.0511279	0.0020458	7.55e-138
Breast Cancer	Breast Cancer	QALYs per year (HES only)	Main Analysis MR	All	Female	60+ years	73287	-0.057083	0.0148575	0.00012202	1069.3	0.478113
Breast Cancer	Breast Cancer	QALYs per year (HES only)	Multivariable Adjusted	All	Female	60+ years	73287	-0.0466698	0.001894	4.68e-134
Breast Cancer	Breast Cancer	QALYs per year (HES only)	Multivariable Adjusted - additional variables	All	Female	60+ years	72580	-0.046136	0.0018421	1.97e-138
Breast Cancer	Breast Cancer	QALYs per year (HES only)	Main Analysis MR	Pre-baseline	Female	All	166881	-0.0871968	0.0173448	4.975e-07	1157.75	0.078388
Breast Cancer	Breast Cancer	QALYs per year (HES only)	Multivariable Adjusted	Pre-baseline	Female	All	166881	-0.0569721	0.0015697	1.89e-288
Breast Cancer	Breast Cancer	QALYs per year (HES only)	Multivariable Adjusted - additional variables	Pre-baseline	Female	All	165643	-0.0576279	0.0015183	0
Breast Cancer	Breast Cancer	QALYs per year (HES only)	Main Analysis MR	Pre-baseline	Female	<50 years	36744	-0.0368476	0.0666038	0.580102	108.912	0.496342
Breast Cancer	Breast Cancer	QALYs per year (HES only)	Multivariable Adjusted	Pre-baseline	Female	<50 years	36744	-0.0816669	0.0042644	9.484e-82
Breast Cancer	Breast Cancer	QALYs per year (HES only)	Multivariable Adjusted - additional variables	Pre-baseline	Female	<50 years	36569	-0.0828201	0.0041204	7.386e-90
Breast Cancer	Breast Cancer	QALYs per year (HES only)	Main Analysis MR	Pre-baseline	Female	50 to 59 years	56850	-0.115786	0.0328733	0.00042801	321.208	0.0999519
Breast Cancer	Breast Cancer	QALYs per year (HES only)	Multivariable Adjusted	Pre-baseline	Female	50 to 59 years	56850	-0.0623175	0.0026861	4.52e-119
Breast Cancer	Breast Cancer	QALYs per year (HES only)	Multivariable Adjusted - additional variables	Pre-baseline	Female	50 to 59 years	56494	-0.0618097	0.0025708	9.99e-128
Breast Cancer	Breast Cancer	QALYs per year (HES only)	Main Analysis MR	Pre-baseline	Female	60+ years	73287	-0.0812426	0.0211767	0.00012484	731.624	0.146605
Breast Cancer	Breast Cancer	QALYs per year (HES only)	Multivariable Adjusted	Pre-baseline	Female	60+ years	73287	-0.0508324	0.0022635	1.09e-111
Breast Cancer	Breast Cancer	QALYs per year (HES only)	Multivariable Adjusted - additional variables	Pre-baseline	Female	60+ years	72580	-0.05189	0.0022013	7.48e-123
Breast Cancer	Breast Cancer	QALYs per year (HES only)	Main Analysis MR	Post-baseline	Female	All	166881	-0.164051	0.0332175	7.865e-07	569.492	6.62e-05
Breast Cancer	Breast Cancer	QALYs per year (HES only)	Multivariable Adjusted	Post-baseline	Female	All	166881	-0.0336047	0.0020402	5.917e-61
Breast Cancer	Breast Cancer	QALYs per year (HES only)	Multivariable Adjusted - additional variables	Post-baseline	Female	All	165643	-0.0317072	0.001972	3.577e-58
Breast Cancer	Breast Cancer	QALYs per year (HES only)	Main Analysis MR	Post-baseline	Female	<50 years	36744	-0.0326128	0.0590853	0.580975	120.551	0.866805
Breast Cancer	Breast Cancer	QALYs per year (HES only)	Multivariable Adjusted	Post-baseline	Female	<50 years	36744	-0.0425203	0.0037302	4.231e-30
Breast Cancer	Breast Cancer	QALYs per year (HES only)	Multivariable Adjusted - additional variables	Post-baseline	Female	<50 years	36569	-0.042403	0.0035986	4.766e-32
Breast Cancer	Breast Cancer	QALYs per year (HES only)	Main Analysis MR	Post-baseline	Female	50 to 59 years	56850	-0.204618	0.0597098	0.00061059	177.288	0.0028487
Breast Cancer	Breast Cancer	QALYs per year (HES only)	Multivariable Adjusted	Post-baseline	Female	50 to 59 years	56850	-0.0312442	0.00341	5.076e-20
Breast Cancer	Breast Cancer	QALYs per year (HES only)	Multivariable Adjusted - additional variables	Post-baseline	Female	50 to 59 years	56494	-0.0301268	0.0032631	2.643e-20
Breast Cancer	Breast Cancer	QALYs per year (HES only)	Main Analysis MR	Post-baseline	Female	60+ years	73287	-0.191955	0.0511569	0.00017523	272.744	0.0014562
Breast Cancer	Breast Cancer	QALYs per year (HES only)	Multivariable Adjusted	Post-baseline	Female	60+ years	73287	-0.0324682	0.0032612	2.375e-23
Breast Cancer	Breast Cancer	QALYs per year (HES only)	Multivariable Adjusted - additional variables	Post-baseline	Female	60+ years	72580	-0.0287252	0.0031714	1.334e-19
Breast Cancer	Breast Cancer	Total healthcare costs per year	Main Analysis MR	All	Female	All	166881	798.393	127.245	3.508e-10	1823.65	0.429127
Breast Cancer	Breast Cancer	Total healthcare costs per year	Multivariable Adjusted	All	Female	All	166881	704.113	14.1044	0
Breast Cancer	Breast Cancer	Total healthcare costs per year	Multivariable Adjusted - additional variables	All	Female	All	165643	698.485	13.9308	0
Breast Cancer	Breast Cancer	Total healthcare costs per year	Main Analysis MR	All	Female	<50 years	36744	1104.75	370.463	0.00286307	237.545	0.579057
Breast Cancer	Breast Cancer	Total healthcare costs per year	Multivariable Adjusted	All	Female	<50 years	36744	1282.53	33.5442	0
Breast Cancer	Breast Cancer	Total healthcare costs per year	Multivariable Adjusted - additional variables	All	Female	<50 years	36569	1288.11	33.1087	0
Breast Cancer	Breast Cancer	Total healthcare costs per year	Main Analysis MR	All	Female	50 to 59 years	56850	1322.13	247.175	8.847e-08	522.85	0.0126519
Breast Cancer	Breast Cancer	Total healthcare costs per year	Multivariable Adjusted	All	Female	50 to 59 years	56850	744.684	24.3523	2.29e-205
Breast Cancer	Breast Cancer	Total healthcare costs per year	Multivariable Adjusted - additional variables	All	Female	50 to 59 years	56494	740.881	23.9737	1.06e-209
Breast Cancer	Breast Cancer	Total healthcare costs per year	Main Analysis MR	All	Female	60+ years	73287	450.923	160.907	0.00507274	1069.3	0.48139
Breast Cancer	Breast Cancer	Total healthcare costs per year	Multivariable Adjusted	All	Female	60+ years	73287	557.656	20.6065	2.75e-161
Breast Cancer	Breast Cancer	Total healthcare costs per year	Multivariable Adjusted - additional variables	All	Female	60+ years	72580	545.513	20.3969	1.42e-157
Breast Cancer	Breast Cancer	Total healthcare costs per year	Main Analysis MR	Pre-baseline	Female	All	166881	1222.76	197.587	6.076e-10	1157.75	3e-05
Breast Cancer	Breast Cancer	Total healthcare costs per year	Multivariable Adjusted	Pre-baseline	Female	All	166881	441.86	17.6085	5.84e-139
Breast Cancer	Breast Cancer	Total healthcare costs per year	Multivariable Adjusted - additional variables	Pre-baseline	Female	All	165643	442.973	17.4045	6.77e-143
Breast Cancer	Breast Cancer	Total healthcare costs per year	Main Analysis MR	Pre-baseline	Female	<50 years	36744	2352.95	815.654	0.00391742	108.912	0.0904443
Breast Cancer	Breast Cancer	Total healthcare costs per year	Multivariable Adjusted	Pre-baseline	Female	<50 years	36744	1056.71	51.1514	8.174e-95
Breast Cancer	Breast Cancer	Total healthcare costs per year	Multivariable Adjusted - additional variables	Pre-baseline	Female	<50 years	36569	1070.87	50.5195	1.015e-99
Breast Cancer	Breast Cancer	Total healthcare costs per year	Main Analysis MR	Pre-baseline	Female	50 to 59 years	56850	2070.27	397.462	1.901e-07	321.208	2e-05
Breast Cancer	Breast Cancer	Total healthcare costs per year	Multivariable Adjusted	Pre-baseline	Female	50 to 59 years	56850	492.781	30.5465	1.517e-58
Breast Cancer	Breast Cancer	Total healthcare costs per year	Multivariable Adjusted - additional variables	Pre-baseline	Female	50 to 59 years	56494	491.65	30.0555	3.812e-60
Breast Cancer	Breast Cancer	Total healthcare costs per year	Main Analysis MR	Pre-baseline	Female	60+ years	73287	641.77	230.308	0.00532686	731.624	0.158342
Breast Cancer	Breast Cancer	Total healthcare costs per year	Multivariable Adjusted	Pre-baseline	Female	60+ years	73287	331.283	24.6862	4.631e-41
Breast Cancer	Breast Cancer	Total healthcare costs per year	Multivariable Adjusted - additional variables	Pre-baseline	Female	60+ years	72580	330.552	24.4408	1.119e-41
Breast Cancer	Breast Cancer	Total healthcare costs per year	Main Analysis MR	Post-baseline	Female	All	166881	2300.48	369.988	5.044e-10	569.492	0.000464
Breast Cancer	Breast Cancer	Total healthcare costs per year	Multivariable Adjusted	Post-baseline	Female	All	166881	1080.84	22.7973	0
Breast Cancer	Breast Cancer	Total healthcare costs per year	Multivariable Adjusted - additional variables	Post-baseline	Female	All	165643	1063.47	22.5091	0
Breast Cancer	Breast Cancer	Total healthcare costs per year	Main Analysis MR	Post-baseline	Female	<50 years	36744	2082.53	703.817	0.00308739	120.551	0.31134
Breast Cancer	Breast Cancer	Total healthcare costs per year	Multivariable Adjusted	Post-baseline	Female	<50 years	36744	1413.96	44.326	2.75e-223
Breast Cancer	Breast Cancer	Total healthcare costs per year	Multivariable Adjusted - additional variables	Post-baseline	Female	<50 years	36569	1412.31	43.7015	4.01e-229
Breast Cancer	Breast Cancer	Total healthcare costs per year	Main Analysis MR	Post-baseline	Female	50 to 59 years	56850	3658.6	707.932	2.366e-07	177.288	7.12e-05
Breast Cancer	Breast Cancer	Total healthcare costs per year	Multivariable Adjusted	Post-baseline	Female	50 to 59 years	56850	1090.15	38.9121	1.04e-172
Breast Cancer	Breast Cancer	Total healthcare costs per year	Multivariable Adjusted - additional variables	Post-baseline	Female	50 to 59 years	56494	1081.83	38.2846	1.15e-175
Breast Cancer	Breast Cancer	Total healthcare costs per year	Main Analysis MR	Post-baseline	Female	60+ years	73287	1516.34	541.849	0.00513487	272.744	0.283676
Breast Cancer	Breast Cancer	Total healthcare costs per year	Multivariable Adjusted	Post-baseline	Female	60+ years	73287	957.963	35.2652	1.7e-162
Breast Cancer	Breast Cancer	Total healthcare costs per year	Multivariable Adjusted - additional variables	Post-baseline	Female	60+ years	72580	923.204	34.8996	3.36e-154
Breast Cancer	Breast Cancer	Primary healthcare costs per year	Main Analysis MR	All	Female	All	166881	65.8705	61.0911	0.28093	1823.65	0.627337
Breast Cancer	Breast Cancer	Primary healthcare costs per year	Multivariable Adjusted	All	Female	All	166881	72.0061	6.87819	1.202e-25
Breast Cancer	Breast Cancer	Primary healthcare costs per year	Multivariable Adjusted - additional variables	All	Female	All	165643	70.1002	6.80795	7.283e-25
Breast Cancer	Breast Cancer	Primary healthcare costs per year	Main Analysis MR	All	Female	<50 years	36744	36.9379	207.509	0.858718	237.545	0.518153
Breast Cancer	Breast Cancer	Primary healthcare costs per year	Multivariable Adjusted	All	Female	<50 years	36744	96.6017	19.4967	7.241e-07
Breast Cancer	Breast Cancer	Primary healthcare costs per year	Multivariable Adjusted - additional variables	All	Female	<50 years	36569	98.2234	19.3551	3.879e-07
Breast Cancer	Breast Cancer	Primary healthcare costs per year	Main Analysis MR	All	Female	50 to 59 years	56850	111.971	115.757	0.333399	522.85	0.51063
Breast Cancer	Breast Cancer	Primary healthcare costs per year	Multivariable Adjusted	All	Female	50 to 59 years	56850	74.1968	11.2975	5.116e-11
Breast Cancer	Breast Cancer	Primary healthcare costs per year	Multivariable Adjusted - additional variables	All	Female	50 to 59 years	56494	73.0065	11.1176	5.143e-11
Breast Cancer	Breast Cancer	Primary healthcare costs per year	Main Analysis MR	All	Female	60+ years	73287	48.0064	74.5322	0.519509	1069.3	0.622919
Breast Cancer	Breast Cancer	Primary healthcare costs per year	Multivariable Adjusted	All	Female	60+ years	73287	65.1779	9.79132	2.8e-11
Breast Cancer	Breast Cancer	Primary healthcare costs per year	Multivariable Adjusted - additional variables	All	Female	60+ years	72580	61.5154	9.71417	2.411e-10
Breast Cancer	Breast Cancer	Primary healthcare costs per year	Main Analysis MR	Pre-baseline	Female	All	166881	100.882	93.5963	0.281104	1157.75	0.484575
Breast Cancer	Breast Cancer	Primary healthcare costs per year	Multivariable Adjusted	Pre-baseline	Female	All	166881	58.5971	8.53778	6.73e-12
Breast Cancer	Breast Cancer	Primary healthcare costs per year	Multivariable Adjusted - additional variables	Pre-baseline	Female	All	165643	60.3442	8.46244	9.977e-13
Breast Cancer	Breast Cancer	Primary healthcare costs per year	Main Analysis MR	Pre-baseline	Female	<50 years	36744	78.6723	442.456	0.858874	108.912	0.498656
Breast Cancer	Breast Cancer	Primary healthcare costs per year	Multivariable Adjusted	Pre-baseline	Female	<50 years	36744	97.3613	29.17	0.00084467
Breast Cancer	Breast Cancer	Primary healthcare costs per year	Multivariable Adjusted - additional variables	Pre-baseline	Female	<50 years	36569	103.155	28.909	0.00035934
Breast Cancer	Breast Cancer	Primary healthcare costs per year	Main Analysis MR	Pre-baseline	Female	50 to 59 years	56850	175.331	181.424	0.333836	321.208	0.401611
Breast Cancer	Breast Cancer	Primary healthcare costs per year	Multivariable Adjusted	Pre-baseline	Female	50 to 59 years	56850	64.989	13.7103	2.136e-06
Breast Cancer	Breast Cancer	Primary healthcare costs per year	Multivariable Adjusted - additional variables	Pre-baseline	Female	50 to 59 years	56494	64.4305	13.4352	1.622e-06
Breast Cancer	Breast Cancer	Primary healthcare costs per year	Main Analysis MR	Pre-baseline	Female	60+ years	73287	68.3245	106.106	0.519622	731.624	0.616467
Breast Cancer	Breast Cancer	Primary healthcare costs per year	Multivariable Adjusted	Pre-baseline	Female	60+ years	73287	49.464	11.6629	2.224e-05
Breast Cancer	Breast Cancer	Primary healthcare costs per year	Multivariable Adjusted - additional variables	Pre-baseline	Female	60+ years	72580	51.5947	11.5814	8.391e-06
Breast Cancer	Breast Cancer	Primary healthcare costs per year	Main Analysis MR	Post-baseline	Female	All	166881	189.798	176.148	0.281259	569.492	0.437149
Breast Cancer	Breast Cancer	Primary healthcare costs per year	Multivariable Adjusted	Post-baseline	Female	All	166881	88.0169	11.2499	5.126e-15
Breast Cancer	Breast Cancer	Primary healthcare costs per year	Multivariable Adjusted - additional variables	Post-baseline	Female	All	165643	80.1215	11.14	6.374e-13
Breast Cancer	Breast Cancer	Primary healthcare costs per year	Main Analysis MR	Post-baseline	Female	<50 years	36744	69.6305	391.533	0.858848	120.551	0.486422
Breast Cancer	Breast Cancer	Primary healthcare costs per year	Multivariable Adjusted	Post-baseline	Female	<50 years	36744	92.992	25.5694	0.000276
Breast Cancer	Breast Cancer	Primary healthcare costs per year	Multivariable Adjusted - additional variables	Post-baseline	Female	<50 years	36569	91.4153	25.3144	0.00030479
Breast Cancer	Breast Cancer	Primary healthcare costs per year	Main Analysis MR	Post-baseline	Female	50 to 59 years	56850	309.846	321.037	0.334474	177.288	0.332162
Breast Cancer	Breast Cancer	Primary healthcare costs per year	Multivariable Adjusted	Post-baseline	Female	50 to 59 years	56850	83.2095	18.3533	5.794e-06
Breast Cancer	Breast Cancer	Primary healthcare costs per year	Multivariable Adjusted - additional variables	Post-baseline	Female	50 to 59 years	56494	81.0763	18.0325	6.92e-06
Breast Cancer	Breast Cancer	Primary healthcare costs per year	Main Analysis MR	Post-baseline	Female	60+ years	73287	161.433	250.815	0.519813	272.744	0.596118
Breast Cancer	Breast Cancer	Primary healthcare costs per year	Multivariable Adjusted	Post-baseline	Female	60+ years	73287	89.7848	16.6068	6.426e-08
Breast Cancer	Breast Cancer	Primary healthcare costs per year	Multivariable Adjusted - additional variables	Post-baseline	Female	60+ years	72580	74.5781	16.4751	5.991e-06
Breast Cancer	Breast Cancer	Secondary healthcare costs per year	Main Analysis MR	All	Female	All	166881	732.523	101.391	5.02e-13	1823.65	0.315837
Breast Cancer	Breast Cancer	Secondary healthcare costs per year	Multivariable Adjusted	All	Female	All	166881	632.107	11.1412	0
Breast Cancer	Breast Cancer	Secondary healthcare costs per year	Multivariable Adjusted - additional variables	All	Female	All	165643	628.385	11.0961	0
Breast Cancer	Breast Cancer	Secondary healthcare costs per year	Main Analysis MR	All	Female	<50 years	36744	1067.81	274.881	0.00010249	237.545	0.660415
Breast Cancer	Breast Cancer	Secondary healthcare costs per year	Multivariable Adjusted	All	Female	<50 years	36744	1185.93	24.4578	0
Breast Cancer	Breast Cancer	Secondary healthcare costs per year	Multivariable Adjusted - additional variables	All	Female	<50 years	36569	1189.88	24.3383	0
Breast Cancer	Breast Cancer	Secondary healthcare costs per year	Main Analysis MR	All	Female	50 to 59 years	56850	1210.16	199.81	1.391e-09	522.85	0.006237
Breast Cancer	Breast Cancer	Secondary healthcare costs per year	Multivariable Adjusted	All	Female	50 to 59 years	56850	670.487	19.5906	1.03e-256
Breast Cancer	Breast Cancer	Secondary healthcare costs per year	Multivariable Adjusted - additional variables	All	Female	50 to 59 years	56494	667.874	19.4843	1.69e-257
Breast Cancer	Breast Cancer	Secondary healthcare costs per year	Main Analysis MR	All	Female	60+ years	73287	402.917	129.46	0.0018564	1069.3	0.482297
Breast Cancer	Breast Cancer	Secondary healthcare costs per year	Multivariable Adjusted	All	Female	60+ years	73287	492.478	16.4107	7.36e-198
Breast Cancer	Breast Cancer	Secondary healthcare costs per year	Multivariable Adjusted - additional variables	All	Female	60+ years	72580	483.998	16.3627	2.75e-192
Breast Cancer	Breast Cancer	Secondary healthcare costs per year	Main Analysis MR	Pre-baseline	Female	All	166881	1121.88	158.201	1.327e-12	1157.75	2.22e-06
Breast Cancer	Breast Cancer	Secondary healthcare costs per year	Multivariable Adjusted	Pre-baseline	Female	All	166881	383.262	13.9354	1.63e-166
Breast Cancer	Breast Cancer	Secondary healthcare costs per year	Multivariable Adjusted - additional variables	Pre-baseline	Female	All	165643	382.629	13.8854	3.73e-167
Breast Cancer	Breast Cancer	Secondary healthcare costs per year	Main Analysis MR	Pre-baseline	Female	<50 years	36744	2274.27	618.53	0.00023609	108.912	0.0287151
Breast Cancer	Breast Cancer	Secondary healthcare costs per year	Multivariable Adjusted	Pre-baseline	Female	<50 years	36744	959.353	37.7146	9.79e-143
Breast Cancer	Breast Cancer	Secondary healthcare costs per year	Multivariable Adjusted - additional variables	Pre-baseline	Female	<50 years	36569	967.713	37.588	3.64e-146
Breast Cancer	Breast Cancer	Secondary healthcare costs per year	Main Analysis MR	Pre-baseline	Female	50 to 59 years	56850	1894.94	323.848	4.877e-09	321.208	2.85e-06
Breast Cancer	Breast Cancer	Secondary healthcare costs per year	Multivariable Adjusted	Pre-baseline	Female	50 to 59 years	56850	427.791	24.7913	1.014e-66
Breast Cancer	Breast Cancer	Secondary healthcare costs per year	Multivariable Adjusted - additional variables	Pre-baseline	Female	50 to 59 years	56494	427.219	24.6629	3.189e-67
Breast Cancer	Breast Cancer	Secondary healthcare costs per year	Main Analysis MR	Pre-baseline	Female	60+ years	73287	573.446	185.588	0.00200232	731.624	0.113188
Breast Cancer	Breast Cancer	Secondary healthcare costs per year	Multivariable Adjusted	Pre-baseline	Female	60+ years	73287	281.819	19.6908	1.836e-46
Breast Cancer	Breast Cancer	Secondary healthcare costs per year	Multivariable Adjusted - additional variables	Pre-baseline	Female	60+ years	72580	278.957	19.6343	8.211e-46
Breast Cancer	Breast Cancer	Secondary healthcare costs per year	Main Analysis MR	Post-baseline	Female	All	166881	2110.68	295.426	9.03e-13	569.492	0.000117
Breast Cancer	Breast Cancer	Secondary healthcare costs per year	Multivariable Adjusted	Post-baseline	Female	All	166881	992.819	17.9335	0
Breast Cancer	Breast Cancer	Secondary healthcare costs per year	Multivariable Adjusted - additional variables	Post-baseline	Female	All	165643	983.354	17.8484	0
Breast Cancer	Breast Cancer	Secondary healthcare costs per year	Main Analysis MR	Post-baseline	Female	<50 years	36744	2012.89	524.612	0.00012459	120.551	0.181882
Breast Cancer	Breast Cancer	Secondary healthcare costs per year	Multivariable Adjusted	Post-baseline	Female	<50 years	36744	1320.96	32.4485	0
Breast Cancer	Breast Cancer	Secondary healthcare costs per year	Multivariable Adjusted - additional variables	Post-baseline	Female	<50 years	36569	1320.9	32.273	0
Breast Cancer	Breast Cancer	Secondary healthcare costs per year	Main Analysis MR	Post-baseline	Female	50 to 59 years	56850	3348.76	576.791	6.404e-09	177.288	1.83e-05
Breast Cancer	Breast Cancer	Secondary healthcare costs per year	Multivariable Adjusted	Post-baseline	Female	50 to 59 years	56850	1006.94	31.1452	2.6e-229
Breast Cancer	Breast Cancer	Secondary healthcare costs per year	Multivariable Adjusted - additional variables	Post-baseline	Female	50 to 59 years	56494	1000.75	30.9657	3.9e-229
Breast Cancer	Breast Cancer	Secondary healthcare costs per year	Main Analysis MR	Post-baseline	Female	60+ years	73287	1354.9	435.756	0.00187518	272.744	0.25975
Breast Cancer	Breast Cancer	Secondary healthcare costs per year	Multivariable Adjusted	Post-baseline	Female	60+ years	73287	868.178	28.149	7.13e-209
Breast Cancer	Breast Cancer	Secondary healthcare costs per year	Multivariable Adjusted - additional variables	Post-baseline	Female	60+ years	72580	848.626	28.0574	5.88e-201
Breast Cancer	Breast Cancer	QALY-costs per year (£10k per QALY)	Main Analysis MR	All	Female	All	166881	1349.51	271.639	6.764e-07	1823.65	0.504868
Breast Cancer	Breast Cancer	QALY-costs per year (£10k per QALY)	Multivariable Adjusted	All	Female	All	166881	1176.83	29.8116	0
Breast Cancer	Breast Cancer	QALY-costs per year (£10k per QALY)	Multivariable Adjusted - additional variables	All	Female	All	165643	1167.13	29.0496	0
Breast Cancer	Breast Cancer	QALY-costs per year (£10k per QALY)	Main Analysis MR	All	Female	<50 years	36744	920.976	832.971	0.268877	237.545	0.209264
Breast Cancer	Breast Cancer	QALY-costs per year (£10k per QALY)	Multivariable Adjusted	All	Female	<50 years	36744	1849.36	74.7336	3.43e-135
Breast Cancer	Breast Cancer	QALY-costs per year (£10k per QALY)	Multivariable Adjusted - additional variables	All	Female	<50 years	36569	1859.81	72.7053	2.54e-144
Breast Cancer	Breast Cancer	QALY-costs per year (£10k per QALY)	Main Analysis MR	All	Female	50 to 59 years	56850	1974.71	521.488	0.00015266	522.85	0.130036
Breast Cancer	Breast Cancer	QALY-costs per year (£10k per QALY)	Multivariable Adjusted	All	Female	50 to 59 years	56850	1252.98	51.9874	2.41e-128
Breast Cancer	Breast Cancer	QALY-costs per year (£10k per QALY)	Multivariable Adjusted - additional variables	All	Female	50 to 59 years	56494	1241.48	50.2185	6.28e-135
Breast Cancer	Breast Cancer	QALY-costs per year (£10k per QALY)	Main Analysis MR	All	Female	60+ years	73287	1113.36	339.668	0.00104627	1069.3	0.696477
Breast Cancer	Breast Cancer	QALY-costs per year (£10k per QALY)	Multivariable Adjusted	All	Female	60+ years	73287	991.223	43.3534	1.07e-115
Breast Cancer	Breast Cancer	QALY-costs per year (£10k per QALY)	Multivariable Adjusted - additional variables	All	Female	60+ years	72580	972.055	42.4674	5.92e-116
Breast Cancer	Breast Cancer	QALY-costs per year (£10k per QALY)	Main Analysis MR	Pre-baseline	Female	All	166881	2066.81	418.599	7.916e-07	1157.75	0.0040608
Breast Cancer	Breast Cancer	QALY-costs per year (£10k per QALY)	Multivariable Adjusted	Pre-baseline	Female	All	166881	964.062	37.3807	1.14e-146
Breast Cancer	Breast Cancer	QALY-costs per year (£10k per QALY)	Multivariable Adjusted - additional variables	Pre-baseline	Female	All	165643	974.918	36.4835	2.6e-157
Breast Cancer	Breast Cancer	QALY-costs per year (£10k per QALY)	Main Analysis MR	Pre-baseline	Female	<50 years	36744	1961.54	1782.68	0.271188	108.912	0.759197
Breast Cancer	Breast Cancer	QALY-costs per year (£10k per QALY)	Multivariable Adjusted	Pre-baseline	Female	<50 years	36744	1793.95	113.983	8.213e-56
Breast Cancer	Breast Cancer	QALY-costs per year (£10k per QALY)	Multivariable Adjusted - additional variables	Pre-baseline	Female	<50 years	36569	1822.23	110.919	1.195e-60
Breast Cancer	Breast Cancer	QALY-costs per year (£10k per QALY)	Main Analysis MR	Pre-baseline	Female	50 to 59 years	56850	3092.14	824.796	0.00017756	321.208	0.0074416
Breast Cancer	Breast Cancer	QALY-costs per year (£10k per QALY)	Multivariable Adjusted	Pre-baseline	Female	50 to 59 years	56850	1103.48	64.5948	1.981e-65
Breast Cancer	Breast Cancer	QALY-costs per year (£10k per QALY)	Multivariable Adjusted - additional variables	Pre-baseline	Female	50 to 59 years	56494	1099.63	62.4749	2.413e-69
Breast Cancer	Breast Cancer	QALY-costs per year (£10k per QALY)	Main Analysis MR	Pre-baseline	Female	60+ years	73287	1584.57	485.537	0.00110027	731.624	0.0745568
Breast Cancer	Breast Cancer	QALY-costs per year (£10k per QALY)	Multivariable Adjusted	Pre-baseline	Female	60+ years	73287	777.846	52.2515	4.028e-50
Breast Cancer	Breast Cancer	QALY-costs per year (£10k per QALY)	Multivariable Adjusted - additional variables	Pre-baseline	Female	60+ years	72580	790.664	51.2401	1.02e-53
Breast Cancer	Breast Cancer	QALY-costs per year (£10k per QALY)	Main Analysis MR	Post-baseline	Female	All	166881	3888.47	791.007	8.84e-07	569.492	0.0006225
Breast Cancer	Breast Cancer	QALY-costs per year (£10k per QALY)	Multivariable Adjusted	Post-baseline	Female	All	166881	1427.79	48.3629	1.49e-191
Breast Cancer	Breast Cancer	QALY-costs per year (£10k per QALY)	Multivariable Adjusted - additional variables	Post-baseline	Female	All	165643	1383.86	47.1013	9.76e-190
Breast Cancer	Breast Cancer	QALY-costs per year (£10k per QALY)	Main Analysis MR	Post-baseline	Female	<50 years	36744	1736.11	1572.96	0.269715	120.551	0.763504
Breast Cancer	Breast Cancer	QALY-costs per year (£10k per QALY)	Multivariable Adjusted	Post-baseline	Female	<50 years	36744	1833.43	100.954	1.048e-73
Breast Cancer	Breast Cancer	QALY-costs per year (£10k per QALY)	Multivariable Adjusted - additional variables	Post-baseline	Female	<50 years	36569	1830.08	98.2367	1.861e-77
Breast Cancer	Breast Cancer	QALY-costs per year (£10k per QALY)	Main Analysis MR	Post-baseline	Female	50 to 59 years	56850	5464.45	1478.06	0.00021813	177.288	0.0020209
Breast Cancer	Breast Cancer	QALY-costs per year (£10k per QALY)	Multivariable Adjusted	Post-baseline	Female	50 to 59 years	56850	1395.58	83.1716	3.446e-63
Breast Cancer	Breast Cancer	QALY-costs per year (£10k per QALY)	Multivariable Adjusted - additional variables	Post-baseline	Female	50 to 59 years	56494	1372.34	80.4791	3.374e-65
Breast Cancer	Breast Cancer	QALY-costs per year (£10k per QALY)	Main Analysis MR	Post-baseline	Female	60+ years	73287	3743.94	1153.65	0.00117334	272.744	0.0220941
Breast Cancer	Breast Cancer	QALY-costs per year (£10k per QALY)	Multivariable Adjusted	Post-baseline	Female	60+ years	73287	1312.6	73.8918	1.349e-70
Breast Cancer	Breast Cancer	QALY-costs per year (£10k per QALY)	Multivariable Adjusted - additional variables	Post-baseline	Female	60+ years	72580	1229.25	72.4178	1.271e-64
Breast Cancer	Breast Cancer	QALY-costs per year (£20k per QALY)	Main Analysis MR	All	Female	All	166881	1900.63	454.865	2.935e-05	1823.65	0.587617
Breast Cancer	Breast Cancer	QALY-costs per year (£20k per QALY)	Multivariable Adjusted	All	Female	All	166881	1649.55	49.803	1.46e-240
Breast Cancer	Breast Cancer	QALY-costs per year (£20k per QALY)	Multivariable Adjusted - additional variables	All	Female	All	165643	1635.78	48.5495	7.33e-249
Breast Cancer	Breast Cancer	QALY-costs per year (£20k per QALY)	Main Analysis MR	All	Female	<50 years	36744	737.206	1425.2	0.604972	237.545	0.175745
Breast Cancer	Breast Cancer	QALY-costs per year (£20k per QALY)	Multivariable Adjusted	All	Female	<50 years	36744	2416.18	126.657	3.951e-81
Breast Cancer	Breast Cancer	QALY-costs per year (£20k per QALY)	Multivariable Adjusted - additional variables	All	Female	<50 years	36569	2431.52	123.36	1.743e-86
Breast Cancer	Breast Cancer	QALY-costs per year (£20k per QALY)	Main Analysis MR	All	Female	50 to 59 years	56850	2627.3	875.755	0.00269942	522.85	0.280609
Breast Cancer	Breast Cancer	QALY-costs per year (£20k per QALY)	Multivariable Adjusted	All	Female	50 to 59 years	56850	1761.27	87.6209	7.23e-90
Breast Cancer	Breast Cancer	QALY-costs per year (£20k per QALY)	Multivariable Adjusted - additional variables	All	Female	50 to 59 years	56494	1742.08	84.6936	5.185e-94
Breast Cancer	Breast Cancer	QALY-costs per year (£20k per QALY)	Main Analysis MR	All	Female	60+ years	73287	1775.79	566.082	0.00170694	1069.3	0.497601
Breast Cancer	Breast Cancer	QALY-costs per year (£20k per QALY)	Multivariable Adjusted	All	Female	60+ years	73287	1424.79	72.107	6.661e-87
Breast Cancer	Breast Cancer	QALY-costs per year (£20k per QALY)	Multivariable Adjusted - additional variables	All	Female	60+ years	72580	1398.6	70.6751	3.697e-87
Breast Cancer	Breast Cancer	QALY-costs per year (£20k per QALY)	Main Analysis MR	Pre-baseline	Female	All	166881	2910.86	699.169	3.137e-05	1157.75	0.0243543
Breast Cancer	Breast Cancer	QALY-costs per year (£20k per QALY)	Multivariable Adjusted	Pre-baseline	Female	All	166881	1486.27	62.288	7.76e-126
Breast Cancer	Breast Cancer	QALY-costs per year (£20k per QALY)	Multivariable Adjusted - additional variables	Pre-baseline	Female	All	165643	1506.86	60.8193	1.62e-135
Breast Cancer	Breast Cancer	QALY-costs per year (£20k per QALY)	Main Analysis MR	Pre-baseline	Female	<50 years	36744	1570.14	3039.73	0.605477	108.912	0.649252
Breast Cancer	Breast Cancer	QALY-costs per year (£20k per QALY)	Multivariable Adjusted	Pre-baseline	Female	<50 years	36744	2531.18	194.007	6.625e-39
Breast Cancer	Breast Cancer	QALY-costs per year (£20k per QALY)	Multivariable Adjusted - additional variables	Pre-baseline	Female	<50 years	36569	2573.6	189.106	3.527e-42
Breast Cancer	Breast Cancer	QALY-costs per year (£20k per QALY)	Main Analysis MR	Pre-baseline	Female	50 to 59 years	56850	4114	1378.51	0.00284149	321.208	0.0527062
Breast Cancer	Breast Cancer	QALY-costs per year (£20k per QALY)	Multivariable Adjusted	Pre-baseline	Female	50 to 59 years	56850	1714.18	108.275	1.877e-56
Breast Cancer	Breast Cancer	QALY-costs per year (£20k per QALY)	Multivariable Adjusted - additional variables	Pre-baseline	Female	50 to 59 years	56494	1707.61	104.781	1.036e-59
Breast Cancer	Breast Cancer	QALY-costs per year (£20k per QALY)	Main Analysis MR	Pre-baseline	Female	60+ years	73287	2527.38	808.258	0.00176635	731.624	0.0749834
Breast Cancer	Breast Cancer	QALY-costs per year (£20k per QALY)	Multivariable Adjusted	Pre-baseline	Female	60+ years	73287	1224.41	86.9952	5.454e-45
Breast Cancer	Breast Cancer	QALY-costs per year (£20k per QALY)	Multivariable Adjusted - additional variables	Pre-baseline	Female	60+ years	72580	1250.78	85.3761	1.343e-48
Breast Cancer	Breast Cancer	QALY-costs per year (£20k per QALY)	Main Analysis MR	Post-baseline	Female	All	166881	5476.46	1322.44	3.455e-05	569.492	0.0017888
Breast Cancer	Breast Cancer	QALY-costs per year (£20k per QALY)	Multivariable Adjusted	Post-baseline	Female	All	166881	1774.73	81.1736	5.79e-106
Breast Cancer	Breast Cancer	QALY-costs per year (£20k per QALY)	Multivariable Adjusted - additional variables	Post-baseline	Female	All	165643	1704.24	79.1296	6.96e-103
Breast Cancer	Breast Cancer	QALY-costs per year (£20k per QALY)	Main Analysis MR	Post-baseline	Female	<50 years	36744	1389.68	2689.02	0.605295	120.551	0.632249
Breast Cancer	Breast Cancer	QALY-costs per year (£20k per QALY)	Multivariable Adjusted	Post-baseline	Female	<50 years	36744	2252.91	172.408	5.064e-39
Breast Cancer	Breast Cancer	QALY-costs per year (£20k per QALY)	Multivariable Adjusted - additional variables	Post-baseline	Female	<50 years	36569	2247.84	167.965	7.625e-41
Breast Cancer	Breast Cancer	QALY-costs per year (£20k per QALY)	Main Analysis MR	Post-baseline	Female	50 to 59 years	56850	7270.3	2465.79	0.00319352	177.288	0.0101166
Breast Cancer	Breast Cancer	QALY-costs per year (£20k per QALY)	Multivariable Adjusted	Post-baseline	Female	50 to 59 years	56850	1701.01	139.823	4.749e-34
Breast Cancer	Breast Cancer	QALY-costs per year (£20k per QALY)	Multivariable Adjusted - additional variables	Post-baseline	Female	50 to 59 years	56494	1662.84	135.459	1.225e-34
Breast Cancer	Breast Cancer	QALY-costs per year (£20k per QALY)	Main Analysis MR	Post-baseline	Female	60+ years	73287	5971.53	1924.72	0.00191863	272.744	0.0130459
Breast Cancer	Breast Cancer	QALY-costs per year (£20k per QALY)	Multivariable Adjusted	Post-baseline	Female	60+ years	73287	1667.23	122.946	6.851e-42
Breast Cancer	Breast Cancer	QALY-costs per year (£20k per QALY)	Multivariable Adjusted - additional variables	Post-baseline	Female	60+ years	72580	1535.29	120.631	4.177e-37
Breast Cancer	Breast Cancer	QALY-costs per year (£30k per QALY)	Main Analysis MR	All	Female	All	166881	2451.75	644.62	0.00014272	1823.65	0.588011
Breast Cancer	Breast Cancer	QALY-costs per year (£30k per QALY)	Multivariable Adjusted	All	Female	All	166881	2122.26	70.5249	6.09e-199
Breast Cancer	Breast Cancer	QALY-costs per year (£30k per QALY)	Multivariable Adjusted - additional variables	All	Female	All	165643	2104.42	68.8011	1.82e-205
Breast Cancer	Breast Cancer	QALY-costs per year (£30k per QALY)	Main Analysis MR	All	Female	<50 years	36744	553.436	2036.99	0.785858	237.545	0.16179
Breast Cancer	Breast Cancer	QALY-costs per year (£30k per QALY)	Multivariable Adjusted	All	Female	<50 years	36744	2983.01	180.266	1.659e-61
Breast Cancer	Breast Cancer	QALY-costs per year (£30k per QALY)	Multivariable Adjusted - additional variables	All	Female	<50 years	36569	3003.22	175.758	1.848e-65
Breast Cancer	Breast Cancer	QALY-costs per year (£30k per QALY)	Main Analysis MR	All	Female	50 to 59 years	56850	3279.89	1243.42	0.00834453	522.85	0.374501
Breast Cancer	Breast Cancer	QALY-costs per year (£30k per QALY)	Multivariable Adjusted	All	Female	50 to 59 years	56850	2269.56	124.568	3.619e-74
Breast Cancer	Breast Cancer	QALY-costs per year (£30k per QALY)	Multivariable Adjusted - additional variables	All	Female	50 to 59 years	56494	2242.68	120.532	2.852e-77
Breast Cancer	Breast Cancer	QALY-costs per year (£30k per QALY)	Main Analysis MR	All	Female	60+ years	73287	2438.23	800.697	0.00232577	1069.3	0.41838
Breast Cancer	Breast Cancer	QALY-costs per year (£30k per QALY)	Multivariable Adjusted	All	Female	60+ years	73287	1858.36	101.903	2.652e-74
Breast Cancer	Breast Cancer	QALY-costs per year (£30k per QALY)	Multivariable Adjusted - additional variables	All	Female	60+ years	72580	1825.14	99.9525	1.721e-74
Breast Cancer	Breast Cancer	QALY-costs per year (£30k per QALY)	Main Analysis MR	Pre-baseline	Female	All	166881	3754.91	989.887	0.00014867	1157.75	0.0472204
Breast Cancer	Breast Cancer	QALY-costs per year (£30k per QALY)	Multivariable Adjusted	Pre-baseline	Female	All	166881	2008.47	88.0768	4.22e-115
Breast Cancer	Breast Cancer	QALY-costs per year (£30k per QALY)	Multivariable Adjusted - additional variables	Pre-baseline	Female	All	165643	2038.81	86.0623	4.58e-124
Breast Cancer	Breast Cancer	QALY-costs per year (£30k per QALY)	Main Analysis MR	Pre-baseline	Female	<50 years	36744	1178.74	4341.8	0.786017	108.912	0.576644
Breast Cancer	Breast Cancer	QALY-costs per year (£30k per QALY)	Multivariable Adjusted	Pre-baseline	Female	<50 years	36744	3268.41	276.688	3.36e-32
Breast Cancer	Breast Cancer	QALY-costs per year (£30k per QALY)	Multivariable Adjusted - additional variables	Pre-baseline	Female	<50 years	36569	3324.96	270.05	7.766e-35
Breast Cancer	Breast Cancer	QALY-costs per year (£30k per QALY)	Main Analysis MR	Pre-baseline	Female	50 to 59 years	56850	5135.86	1953.96	0.00857787	321.208	0.107182
Breast Cancer	Breast Cancer	QALY-costs per year (£30k per QALY)	Multivariable Adjusted	Pre-baseline	Female	50 to 59 years	56850	2324.89	153.577	9.056e-52
Breast Cancer	Breast Cancer	QALY-costs per year (£30k per QALY)	Multivariable Adjusted - additional variables	Pre-baseline	Female	50 to 59 years	56494	2315.59	148.765	1.249e-54
Breast Cancer	Breast Cancer	QALY-costs per year (£30k per QALY)	Main Analysis MR	Pre-baseline	Female	60+ years	73287	3470.18	1142.65	0.00238977	731.624	0.0799022
Breast Cancer	Breast Cancer	QALY-costs per year (£30k per QALY)	Multivariable Adjusted	Pre-baseline	Female	60+ years	73287	1670.97	122.977	4.737e-42
Breast Cancer	Breast Cancer	QALY-costs per year (£30k per QALY)	Multivariable Adjusted - additional variables	Pre-baseline	Female	60+ years	72580	1710.89	120.78	1.503e-45
Breast Cancer	Breast Cancer	QALY-costs per year (£30k per QALY)	Main Analysis MR	Post-baseline	Female	All	166881	7064.45	1872.53	0.00016151	569.492	0.003008
Breast Cancer	Breast Cancer	QALY-costs per year (£30k per QALY)	Multivariable Adjusted	Post-baseline	Female	All	166881	2121.68	115.197	9.438e-76
Breast Cancer	Breast Cancer	QALY-costs per year (£30k per QALY)	Multivariable Adjusted - additional variables	Post-baseline	Female	All	165643	2024.62	112.408	1.585e-72
Breast Cancer	Breast Cancer	QALY-costs per year (£30k per QALY)	Main Analysis MR	Post-baseline	Female	<50 years	36744	1043.27	3842.55	0.786004	120.551	0.591079
Breast Cancer	Breast Cancer	QALY-costs per year (£30k per QALY)	Multivariable Adjusted	Post-baseline	Female	<50 years	36744	2672.39	246.097	1.806e-27
Breast Cancer	Breast Cancer	QALY-costs per year (£30k per QALY)	Multivariable Adjusted - additional variables	Post-baseline	Female	<50 years	36569	2665.61	239.991	1.158e-28
Breast Cancer	Breast Cancer	QALY-costs per year (£30k per QALY)	Main Analysis MR	Post-baseline	Female	50 to 59 years	56850	9076.15	3491.06	0.00932707	177.288	0.020095
Breast Cancer	Breast Cancer	QALY-costs per year (£30k per QALY)	Multivariable Adjusted	Post-baseline	Female	50 to 59 years	56850	2006.44	198.527	5.164e-24
Breast Cancer	Breast Cancer	QALY-costs per year (£30k per QALY)	Multivariable Adjusted - additional variables	Post-baseline	Female	50 to 59 years	56494	1953.35	192.568	3.535e-24
Breast Cancer	Breast Cancer	QALY-costs per year (£30k per QALY)	Main Analysis MR	Post-baseline	Female	60+ years	73287	8199.13	2722.95	0.00260289	272.744	0.0110037
Breast Cancer	Breast Cancer	QALY-costs per year (£30k per QALY)	Multivariable Adjusted	Post-baseline	Female	60+ years	73287	2021.87	173.813	2.819e-31
Breast Cancer	Breast Cancer	QALY-costs per year (£30k per QALY)	Multivariable Adjusted - additional variables	Post-baseline	Female	60+ years	72580	1841.34	170.706	3.983e-27
Breast Cancer (ER+)	Breast Cancer	QALYs per year	Main Analysis MR	All	Female	All	166881	-0.0484013	0.0201271	0.0161821	1709.8	0.69365
Breast Cancer (ER+)	Breast Cancer	QALYs per year	Multivariable Adjusted	All	Female	All	166881	-0.0472717	0.0021235	8.68e-110
Breast Cancer (ER+)	Breast Cancer	QALYs per year	Multivariable Adjusted - additional variables	All	Female	All	165643	-0.0468646	0.0020777	1.17e-112
Breast Cancer (ER+)	Breast Cancer	QALYs per year	Main Analysis MR	All	Female	<50 years	36744	0.019603	0.0649574	0.762818	221.584	0.153668
Breast Cancer (ER+)	Breast Cancer	QALYs per year	Multivariable Adjusted	All	Female	<50 years	36744	-0.0566825	0.0054758	4.123e-25
Breast Cancer (ER+)	Breast Cancer	QALYs per year	Multivariable Adjusted - additional variables	All	Female	<50 years	36569	-0.0571706	0.0053581	1.406e-26
Breast Cancer (ER+)	Breast Cancer	QALYs per year	Main Analysis MR	All	Female	50 to 59 years	56850	-0.0387246	0.0388546	0.318932	498.697	0.609765
Breast Cancer (ER+)	Breast Cancer	QALYs per year	Multivariable Adjusted	All	Female	50 to 59 years	56850	-0.0508293	0.0037849	4.06e-41
Breast Cancer (ER+)	Breast Cancer	QALYs per year	Multivariable Adjusted - additional variables	All	Female	50 to 59 years	56494	-0.0500598	0.0036769	3.28e-42
Breast Cancer (ER+)	Breast Cancer	QALYs per year	Main Analysis MR	All	Female	60+ years	73287	-0.0678304	0.024839	0.00631815	995.943	0.263672
Breast Cancer (ER+)	Breast Cancer	QALYs per year	Multivariable Adjusted	All	Female	60+ years	73287	-0.0433567	0.0030537	9.409e-46
Breast Cancer (ER+)	Breast Cancer	QALYs per year	Multivariable Adjusted - additional variables	All	Female	60+ years	72580	-0.0426542	0.0030034	8.887e-46
Breast Cancer (ER+)	Breast Cancer	QALYs per year	Main Analysis MR	Pre-baseline	Female	All	166881	-0.0730414	0.0303913	0.016245	1113.98	0.463031
Breast Cancer (ER+)	Breast Cancer	QALYs per year	Multivariable Adjusted	Pre-baseline	Female	All	166881	-0.0522203	0.0026412	5.279e-87
Breast Cancer (ER+)	Breast Cancer	QALYs per year	Multivariable Adjusted - additional variables	Pre-baseline	Female	All	165643	-0.0531945	0.0025882	7.338e-94
Breast Cancer (ER+)	Breast Cancer	QALYs per year	Main Analysis MR	Pre-baseline	Female	<50 years	36744	0.0408397	0.13549	0.763092	105.057	0.299787
Breast Cancer (ER+)	Breast Cancer	QALYs per year	Multivariable Adjusted	Pre-baseline	Female	<50 years	36744	-0.0737233	0.0084472	2.602e-18
Breast Cancer (ER+)	Breast Cancer	QALYs per year	Multivariable Adjusted - additional variables	Pre-baseline	Female	<50 years	36569	-0.0751365	0.0082787	1.128e-19
Breast Cancer (ER+)	Breast Cancer	QALYs per year	Main Analysis MR	Pre-baseline	Female	50 to 59 years	56850	-0.0602496	0.0604579	0.318981	311.663	0.643981
Breast Cancer (ER+)	Breast Cancer	QALYs per year	Multivariable Adjusted	Pre-baseline	Female	50 to 59 years	56850	-0.0610702	0.004643	1.632e-39
Breast Cancer (ER+)	Breast Cancer	QALYs per year	Multivariable Adjusted - additional variables	Pre-baseline	Female	50 to 59 years	56494	-0.0607982	0.0045145	2.433e-41
Breast Cancer (ER+)	Breast Cancer	QALYs per year	Main Analysis MR	Pre-baseline	Female	60+ years	73287	-0.0948381	0.0347833	0.00640018	702.452	0.0971956
Breast Cancer (ER+)	Breast Cancer	QALYs per year	Multivariable Adjusted	Pre-baseline	Female	60+ years	73287	-0.0446563	0.0036859	8.743e-34
Breast Cancer (ER+)	Breast Cancer	QALYs per year	Multivariable Adjusted - additional variables	Pre-baseline	Female	60+ years	72580	-0.0460112	0.00363	8.093e-37
Breast Cancer (ER+)	Breast Cancer	QALYs per year	Main Analysis MR	Post-baseline	Female	All	166881	-0.143477	0.0599525	0.016703	507.886	0.0430888
Breast Cancer (ER+)	Breast Cancer	QALYs per year	Multivariable Adjusted	Post-baseline	Female	All	166881	-0.0346949	0.0034864	2.481e-23
Breast Cancer (ER+)	Breast Cancer	QALYs per year	Multivariable Adjusted - additional variables	Post-baseline	Female	All	165643	-0.0320383	0.003414	6.329e-21
Breast Cancer (ER+)	Breast Cancer	QALYs per year	Main Analysis MR	Post-baseline	Female	<50 years	36744	0.0376979	0.124986	0.762943	109.49	0.431055
Breast Cancer (ER+)	Breast Cancer	QALYs per year	Multivariable Adjusted	Post-baseline	Female	<50 years	36744	-0.0419477	0.0075187	2.417e-08
Breast Cancer (ER+)	Breast Cancer	QALYs per year	Multivariable Adjusted - additional variables	Post-baseline	Female	<50 years	36569	-0.0417766	0.0073557	1.351e-08
Breast Cancer (ER+)	Breast Cancer	QALYs per year	Main Analysis MR	Post-baseline	Female	50 to 59 years	56850	-0.108392	0.109167	0.320757	163.84	0.369004
Breast Cancer (ER+)	Breast Cancer	QALYs per year	Multivariable Adjusted	Post-baseline	Female	50 to 59 years	56850	-0.0305428	0.0060123	3.774e-07
Breast Cancer (ER+)	Breast Cancer	QALYs per year	Multivariable Adjusted - additional variables	Post-baseline	Female	50 to 59 years	56494	-0.0290508	0.0058571	7.052e-07
Breast Cancer (ER+)	Breast Cancer	QALYs per year	Main Analysis MR	Post-baseline	Female	60+ years	73287	-0.238187	0.0883116	0.00699406	235.492	0.0089147
Breast Cancer (ER+)	Breast Cancer	QALYs per year	Multivariable Adjusted	Post-baseline	Female	60+ years	73287	-0.0354634	0.0052151	1.045e-11
Breast Cancer (ER+)	Breast Cancer	QALYs per year	Multivariable Adjusted - additional variables	Post-baseline	Female	60+ years	72580	-0.0306044	0.0051387	2.589e-09
Breast Cancer (ER+)	Breast Cancer	QALYs per year (HES only)	Main Analysis MR	All	Female	All	166881	-0.0497597	0.0116444	1.926e-05	1709.8	0.988051
Breast Cancer (ER+)	Breast Cancer	QALYs per year (HES only)	Multivariable Adjusted	All	Female	All	166881	-0.0499325	0.0012632	0
Breast Cancer (ER+)	Breast Cancer	QALYs per year (HES only)	Multivariable Adjusted - additional variables	All	Female	All	165643	-0.0496092	0.0012214	0
Breast Cancer (ER+)	Breast Cancer	QALYs per year (HES only)	Main Analysis MR	All	Female	<50 years	36744	-0.0064154	0.0331797	0.846683	221.584	0.0968591
Breast Cancer (ER+)	Breast Cancer	QALYs per year (HES only)	Multivariable Adjusted	All	Female	<50 years	36744	-0.0605068	0.0028243	8.08e-102
Breast Cancer (ER+)	Breast Cancer	QALYs per year (HES only)	Multivariable Adjusted - additional variables	All	Female	<50 years	36569	-0.0609047	0.0027258	1.38e-110
Breast Cancer (ER+)	Breast Cancer	QALYs per year (HES only)	Main Analysis MR	All	Female	50 to 59 years	56850	-0.0555704	0.0213874	0.00936921	498.697	0.86268
Breast Cancer (ER+)	Breast Cancer	QALYs per year (HES only)	Multivariable Adjusted	All	Female	50 to 59 years	56850	-0.0518982	0.0021378	3.49e-130
Breast Cancer (ER+)	Breast Cancer	QALYs per year (HES only)	Multivariable Adjusted - additional variables	All	Female	50 to 59 years	56494	-0.0511279	0.0020458	7.55e-138
Breast Cancer (ER+)	Breast Cancer	QALYs per year (HES only)	Main Analysis MR	All	Female	60+ years	73287	-0.0559249	0.0152525	0.00024579	995.943	0.540068
Breast Cancer (ER+)	Breast Cancer	QALYs per year (HES only)	Multivariable Adjusted	All	Female	60+ years	73287	-0.0466698	0.001894	4.68e-134
Breast Cancer (ER+)	Breast Cancer	QALYs per year (HES only)	Multivariable Adjusted - additional variables	All	Female	60+ years	72580	-0.046136	0.0018421	1.97e-138
Breast Cancer (ER+)	Breast Cancer	QALYs per year (HES only)	Main Analysis MR	Pre-baseline	Female	All	166881	-0.0750914	0.0175921	1.968e-05	1113.98	0.299359
Breast Cancer (ER+)	Breast Cancer	QALYs per year (HES only)	Multivariable Adjusted	Pre-baseline	Female	All	166881	-0.0569721	0.0015697	1.89e-288
Breast Cancer (ER+)	Breast Cancer	QALYs per year (HES only)	Multivariable Adjusted - additional variables	Pre-baseline	Female	All	165643	-0.0576279	0.0015183	0
Breast Cancer (ER+)	Breast Cancer	QALYs per year (HES only)	Main Analysis MR	Pre-baseline	Female	<50 years	36744	-0.0133654	0.0690959	0.84662	105.057	0.315482
Breast Cancer (ER+)	Breast Cancer	QALYs per year (HES only)	Multivariable Adjusted	Pre-baseline	Female	<50 years	36744	-0.0816669	0.0042644	9.484e-82
Breast Cancer (ER+)	Breast Cancer	QALYs per year (HES only)	Multivariable Adjusted - additional variables	Pre-baseline	Female	<50 years	36569	-0.0828201	0.0041204	7.386e-90
Breast Cancer (ER+)	Breast Cancer	QALYs per year (HES only)	Main Analysis MR	Pre-baseline	Female	50 to 59 years	56850	-0.0864591	0.0333054	0.00943298	311.663	0.466199
Breast Cancer (ER+)	Breast Cancer	QALYs per year (HES only)	Multivariable Adjusted	Pre-baseline	Female	50 to 59 years	56850	-0.0623175	0.0026861	4.52e-119
Breast Cancer (ER+)	Breast Cancer	QALYs per year (HES only)	Multivariable Adjusted - additional variables	Pre-baseline	Female	50 to 59 years	56494	-0.0618097	0.0025708	9.99e-128
Breast Cancer (ER+)	Breast Cancer	QALYs per year (HES only)	Main Analysis MR	Pre-baseline	Female	60+ years	73287	-0.0781923	0.0213626	0.00025197	702.452	0.196281
Breast Cancer (ER+)	Breast Cancer	QALYs per year (HES only)	Multivariable Adjusted	Pre-baseline	Female	60+ years	73287	-0.0508324	0.0022635	1.09e-111
Breast Cancer (ER+)	Breast Cancer	QALYs per year (HES only)	Multivariable Adjusted - additional variables	Pre-baseline	Female	60+ years	72580	-0.05189	0.0022013	7.48e-123
Breast Cancer (ER+)	Breast Cancer	QALYs per year (HES only)	Main Analysis MR	Post-baseline	Female	All	166881	-0.147504	0.0350671	2.595e-05	507.886	0.0010101
Breast Cancer (ER+)	Breast Cancer	QALYs per year (HES only)	Multivariable Adjusted	Post-baseline	Female	All	166881	-0.0336047	0.0020402	5.917e-61
Breast Cancer (ER+)	Breast Cancer	QALYs per year (HES only)	Multivariable Adjusted - additional variables	Post-baseline	Female	All	165643	-0.0317072	0.001972	3.577e-58
Breast Cancer (ER+)	Breast Cancer	QALYs per year (HES only)	Main Analysis MR	Post-baseline	Female	<50 years	36744	-0.0123372	0.0638424	0.846767	109.49	0.635685
Breast Cancer (ER+)	Breast Cancer	QALYs per year (HES only)	Multivariable Adjusted	Post-baseline	Female	<50 years	36744	-0.0425203	0.0037302	4.231e-30
Breast Cancer (ER+)	Breast Cancer	QALYs per year (HES only)	Multivariable Adjusted - additional variables	Post-baseline	Female	<50 years	36569	-0.042403	0.0035986	4.766e-32
Breast Cancer (ER+)	Breast Cancer	QALYs per year (HES only)	Main Analysis MR	Post-baseline	Female	50 to 59 years	56850	-0.155545	0.0610208	0.010802	163.84	0.0386345
Breast Cancer (ER+)	Breast Cancer	QALYs per year (HES only)	Multivariable Adjusted	Post-baseline	Female	50 to 59 years	56850	-0.0312442	0.00341	5.076e-20
Breast Cancer (ER+)	Breast Cancer	QALYs per year (HES only)	Multivariable Adjusted - additional variables	Post-baseline	Female	50 to 59 years	56494	-0.0301268	0.0032631	2.643e-20
Breast Cancer (ER+)	Breast Cancer	QALYs per year (HES only)	Main Analysis MR	Post-baseline	Female	60+ years	73287	-0.196381	0.0548549	0.00034357	235.492	0.0022828
Breast Cancer (ER+)	Breast Cancer	QALYs per year (HES only)	Multivariable Adjusted	Post-baseline	Female	60+ years	73287	-0.0324682	0.0032612	2.375e-23
Breast Cancer (ER+)	Breast Cancer	QALYs per year (HES only)	Multivariable Adjusted - additional variables	Post-baseline	Female	60+ years	72580	-0.0287252	0.0031714	1.334e-19
Breast Cancer (ER+)	Breast Cancer	Total healthcare costs per year	Main Analysis MR	All	Female	All	166881	788.658	136.881	8.332e-09	1709.8	0.509825
Breast Cancer (ER+)	Breast Cancer	Total healthcare costs per year	Multivariable Adjusted	All	Female	All	166881	704.113	14.1044	0
Breast Cancer (ER+)	Breast Cancer	Total healthcare costs per year	Multivariable Adjusted - additional variables	All	Female	All	165643	698.485	13.9308	0
Breast Cancer (ER+)	Breast Cancer	Total healthcare costs per year	Main Analysis MR	All	Female	<50 years	36744	1345.35	399.278	0.00075317	221.584	0.749185
Breast Cancer (ER+)	Breast Cancer	Total healthcare costs per year	Multivariable Adjusted	All	Female	<50 years	36744	1282.53	33.5442	0
Breast Cancer (ER+)	Breast Cancer	Total healthcare costs per year	Multivariable Adjusted - additional variables	All	Female	<50 years	36569	1288.11	33.1087	0
Breast Cancer (ER+)	Breast Cancer	Total healthcare costs per year	Main Analysis MR	All	Female	50 to 59 years	56850	1229.46	256.679	1.669e-06	498.697	0.0412067
Breast Cancer (ER+)	Breast Cancer	Total healthcare costs per year	Multivariable Adjusted	All	Female	50 to 59 years	56850	744.684	24.3523	2.29e-205
Breast Cancer (ER+)	Breast Cancer	Total healthcare costs per year	Multivariable Adjusted - additional variables	All	Female	50 to 59 years	56494	740.881	23.9737	1.06e-209
Breast Cancer (ER+)	Breast Cancer	Total healthcare costs per year	Main Analysis MR	All	Female	60+ years	73287	418.216	175.971	0.0174721	995.943	0.397185
Breast Cancer (ER+)	Breast Cancer	Total healthcare costs per year	Multivariable Adjusted	All	Female	60+ years	73287	557.656	20.6065	2.75e-161
Breast Cancer (ER+)	Breast Cancer	Total healthcare costs per year	Multivariable Adjusted - additional variables	All	Female	60+ years	72580	545.513	20.3969	1.42e-157
Breast Cancer (ER+)	Breast Cancer	Total healthcare costs per year	Main Analysis MR	Pre-baseline	Female	All	166881	1190.15	208.911	1.22e-08	1113.98	0.0001483
Breast Cancer (ER+)	Breast Cancer	Total healthcare costs per year	Multivariable Adjusted	Pre-baseline	Female	All	166881	441.86	17.6085	5.84e-139
Breast Cancer (ER+)	Breast Cancer	Total healthcare costs per year	Multivariable Adjusted - additional variables	Pre-baseline	Female	All	165643	442.973	17.4045	6.77e-143
Breast Cancer (ER+)	Breast Cancer	Total healthcare costs per year	Main Analysis MR	Pre-baseline	Female	<50 years	36744	2802.82	865.694	0.00120516	105.057	0.0216142
Breast Cancer (ER+)	Breast Cancer	Total healthcare costs per year	Multivariable Adjusted	Pre-baseline	Female	<50 years	36744	1056.71	51.1514	8.174e-95
Breast Cancer (ER+)	Breast Cancer	Total healthcare costs per year	Multivariable Adjusted - additional variables	Pre-baseline	Female	<50 years	36569	1070.87	50.5195	1.015e-99
Breast Cancer (ER+)	Breast Cancer	Total healthcare costs per year	Main Analysis MR	Pre-baseline	Female	50 to 59 years	56850	1912.85	407.359	2.657e-06	311.663	0.0001615
Breast Cancer (ER+)	Breast Cancer	Total healthcare costs per year	Multivariable Adjusted	Pre-baseline	Female	50 to 59 years	56850	492.781	30.5465	1.517e-58
Breast Cancer (ER+)	Breast Cancer	Total healthcare costs per year	Multivariable Adjusted - additional variables	Pre-baseline	Female	50 to 59 years	56494	491.65	30.0555	3.812e-60
Breast Cancer (ER+)	Breast Cancer	Total healthcare costs per year	Main Analysis MR	Pre-baseline	Female	60+ years	73287	584.736	247.082	0.0179542	702.452	0.299669
Breast Cancer (ER+)	Breast Cancer	Total healthcare costs per year	Multivariable Adjusted	Pre-baseline	Female	60+ years	73287	331.283	24.6862	4.631e-41
Breast Cancer (ER+)	Breast Cancer	Total healthcare costs per year	Multivariable Adjusted - additional variables	Pre-baseline	Female	60+ years	72580	330.552	24.4408	1.119e-41
Breast Cancer (ER+)	Breast Cancer	Total healthcare costs per year	Main Analysis MR	Post-baseline	Female	All	166881	2337.84	410.124	1.196e-08	507.886	0.0011247
Breast Cancer (ER+)	Breast Cancer	Total healthcare costs per year	Multivariable Adjusted	Post-baseline	Female	All	166881	1080.84	22.7973	0
Breast Cancer (ER+)	Breast Cancer	Total healthcare costs per year	Multivariable Adjusted - additional variables	Post-baseline	Female	All	165643	1063.47	22.5091	0
Breast Cancer (ER+)	Breast Cancer	Total healthcare costs per year	Main Analysis MR	Post-baseline	Female	<50 years	36744	2587.2	779.03	0.00089679	109.49	0.0909587
Breast Cancer (ER+)	Breast Cancer	Total healthcare costs per year	Multivariable Adjusted	Post-baseline	Female	<50 years	36744	1413.96	44.326	2.75e-223
Breast Cancer (ER+)	Breast Cancer	Total healthcare costs per year	Multivariable Adjusted - additional variables	Post-baseline	Female	<50 years	36569	1412.31	43.7015	4.01e-229
Breast Cancer (ER+)	Breast Cancer	Total healthcare costs per year	Main Analysis MR	Post-baseline	Female	50 to 59 years	56850	3441.32	743.602	3.694e-06	163.84	0.000498
Breast Cancer (ER+)	Breast Cancer	Total healthcare costs per year	Multivariable Adjusted	Post-baseline	Female	50 to 59 years	56850	1090.15	38.9121	1.04e-172
Breast Cancer (ER+)	Breast Cancer	Total healthcare costs per year	Multivariable Adjusted - additional variables	Post-baseline	Female	50 to 59 years	56494	1081.83	38.2846	1.15e-175
Breast Cancer (ER+)	Breast Cancer	Total healthcare costs per year	Main Analysis MR	Post-baseline	Female	60+ years	73287	1468.57	618.885	0.0176473	235.492	0.39916
Breast Cancer (ER+)	Breast Cancer	Total healthcare costs per year	Multivariable Adjusted	Post-baseline	Female	60+ years	73287	957.963	35.2652	1.7e-162
Breast Cancer (ER+)	Breast Cancer	Total healthcare costs per year	Multivariable Adjusted - additional variables	Post-baseline	Female	60+ years	72580	923.204	34.8996	3.36e-154
Breast Cancer (ER+)	Breast Cancer	Primary healthcare costs per year	Main Analysis MR	All	Female	All	166881	56.5873	65.1773	0.385282	1709.8	0.572344
Breast Cancer (ER+)	Breast Cancer	Primary healthcare costs per year	Multivariable Adjusted	All	Female	All	166881	72.0061	6.87819	1.202e-25
Breast Cancer (ER+)	Breast Cancer	Primary healthcare costs per year	Multivariable Adjusted - additional variables	All	Female	All	165643	70.1002	6.80795	7.283e-25
Breast Cancer (ER+)	Breast Cancer	Primary healthcare costs per year	Main Analysis MR	All	Female	<50 years	36744	96.0683	223.131	0.666798	221.584	0.548395
Breast Cancer (ER+)	Breast Cancer	Primary healthcare costs per year	Multivariable Adjusted	All	Female	<50 years	36744	96.6017	19.4967	7.241e-07
Breast Cancer (ER+)	Breast Cancer	Primary healthcare costs per year	Multivariable Adjusted - additional variables	All	Female	<50 years	36569	98.2234	19.3551	3.879e-07
Breast Cancer (ER+)	Breast Cancer	Primary healthcare costs per year	Main Analysis MR	All	Female	50 to 59 years	56850	55.0032	119.221	0.644542	498.697	0.587964
Breast Cancer (ER+)	Breast Cancer	Primary healthcare costs per year	Multivariable Adjusted	All	Female	50 to 59 years	56850	74.1968	11.2975	5.116e-11
Breast Cancer (ER+)	Breast Cancer	Primary healthcare costs per year	Multivariable Adjusted - additional variables	All	Female	50 to 59 years	56494	73.0065	11.1176	5.143e-11
Breast Cancer (ER+)	Breast Cancer	Primary healthcare costs per year	Main Analysis MR	All	Female	60+ years	73287	45.769	79.8608	0.566571	995.943	0.615733
Breast Cancer (ER+)	Breast Cancer	Primary healthcare costs per year	Multivariable Adjusted	All	Female	60+ years	73287	65.1779	9.79132	2.8e-11
Breast Cancer (ER+)	Breast Cancer	Primary healthcare costs per year	Multivariable Adjusted - additional variables	All	Female	60+ years	72580	61.5154	9.71417	2.411e-10
Breast Cancer (ER+)	Breast Cancer	Primary healthcare costs per year	Main Analysis MR	Pre-baseline	Female	All	166881	85.3948	98.3823	0.3854	1113.98	0.591427
Breast Cancer (ER+)	Breast Cancer	Primary healthcare costs per year	Multivariable Adjusted	Pre-baseline	Female	All	166881	58.5971	8.53778	6.73e-12
Breast Cancer (ER+)	Breast Cancer	Primary healthcare costs per year	Multivariable Adjusted - additional variables	Pre-baseline	Female	All	165643	60.3442	8.46244	9.977e-13
Breast Cancer (ER+)	Breast Cancer	Primary healthcare costs per year	Main Analysis MR	Pre-baseline	Female	<50 years	36744	200.143	465.576	0.667281	105.057	0.511288
Breast Cancer (ER+)	Breast Cancer	Primary healthcare costs per year	Multivariable Adjusted	Pre-baseline	Female	<50 years	36744	97.3613	29.17	0.00084467
Breast Cancer (ER+)	Breast Cancer	Primary healthcare costs per year	Multivariable Adjusted - additional variables	Pre-baseline	Female	<50 years	36569	103.155	28.909	0.00035934
Breast Cancer (ER+)	Breast Cancer	Primary healthcare costs per year	Main Analysis MR	Pre-baseline	Female	50 to 59 years	56850	85.5766	185.559	0.644668	311.663	0.539373
Breast Cancer (ER+)	Breast Cancer	Primary healthcare costs per year	Multivariable Adjusted	Pre-baseline	Female	50 to 59 years	56850	64.989	13.7103	2.136e-06
Breast Cancer (ER+)	Breast Cancer	Primary healthcare costs per year	Multivariable Adjusted - additional variables	Pre-baseline	Female	50 to 59 years	56494	64.4305	13.4352	1.622e-06
Breast Cancer (ER+)	Breast Cancer	Primary healthcare costs per year	Main Analysis MR	Pre-baseline	Female	60+ years	73287	63.9926	111.685	0.566661	702.452	0.701669
Breast Cancer (ER+)	Breast Cancer	Primary healthcare costs per year	Multivariable Adjusted	Pre-baseline	Female	60+ years	73287	49.464	11.6629	2.224e-05
Breast Cancer (ER+)	Breast Cancer	Primary healthcare costs per year	Multivariable Adjusted - additional variables	Pre-baseline	Female	60+ years	72580	51.5947	11.5814	8.391e-06
Breast Cancer (ER+)	Breast Cancer	Primary healthcare costs per year	Main Analysis MR	Post-baseline	Female	All	166881	167.743	193.328	0.385579	507.886	0.512599
Breast Cancer (ER+)	Breast Cancer	Primary healthcare costs per year	Multivariable Adjusted	Post-baseline	Female	All	166881	88.0169	11.2499	5.126e-15
Breast Cancer (ER+)	Breast Cancer	Primary healthcare costs per year	Multivariable Adjusted - additional variables	Post-baseline	Female	All	165643	80.1215	11.14	6.374e-13
Breast Cancer (ER+)	Breast Cancer	Primary healthcare costs per year	Main Analysis MR	Post-baseline	Female	<50 years	36744	184.746	429.749	0.667273	109.49	0.487997
Breast Cancer (ER+)	Breast Cancer	Primary healthcare costs per year	Multivariable Adjusted	Post-baseline	Female	<50 years	36744	92.992	25.5694	0.000276
Breast Cancer (ER+)	Breast Cancer	Primary healthcare costs per year	Multivariable Adjusted - additional variables	Post-baseline	Female	<50 years	36569	91.4153	25.3144	0.00030479
Breast Cancer (ER+)	Breast Cancer	Primary healthcare costs per year	Main Analysis MR	Post-baseline	Female	50 to 59 years	56850	153.957	334.111	0.644945	163.84	0.517845
Breast Cancer (ER+)	Breast Cancer	Primary healthcare costs per year	Multivariable Adjusted	Post-baseline	Female	50 to 59 years	56850	83.2095	18.3533	5.794e-06
Breast Cancer (ER+)	Breast Cancer	Primary healthcare costs per year	Multivariable Adjusted - additional variables	Post-baseline	Female	50 to 59 years	56494	81.0763	18.0325	6.92e-06
Breast Cancer (ER+)	Breast Cancer	Primary healthcare costs per year	Main Analysis MR	Post-baseline	Female	60+ years	73287	160.719	280.64	0.566857	235.492	0.66999
Breast Cancer (ER+)	Breast Cancer	Primary healthcare costs per year	Multivariable Adjusted	Post-baseline	Female	60+ years	73287	89.7848	16.6068	6.426e-08
Breast Cancer (ER+)	Breast Cancer	Primary healthcare costs per year	Multivariable Adjusted - additional variables	Post-baseline	Female	60+ years	72580	74.5781	16.4751	5.991e-06
Breast Cancer (ER+)	Breast Cancer	Secondary healthcare costs per year	Main Analysis MR	All	Female	All	166881	732.07	109.812	2.618e-11	1709.8	0.355799
Breast Cancer (ER+)	Breast Cancer	Secondary healthcare costs per year	Multivariable Adjusted	All	Female	All	166881	632.107	11.1412	0
Breast Cancer (ER+)	Breast Cancer	Secondary healthcare costs per year	Multivariable Adjusted - additional variables	All	Female	All	165643	628.385	11.0961	0
Breast Cancer (ER+)	Breast Cancer	Secondary healthcare costs per year	Main Analysis MR	All	Female	<50 years	36744	1249.28	297.806	2.729e-05	221.584	0.826167
Breast Cancer (ER+)	Breast Cancer	Secondary healthcare costs per year	Multivariable Adjusted	All	Female	<50 years	36744	1185.93	24.4578	0
Breast Cancer (ER+)	Breast Cancer	Secondary healthcare costs per year	Multivariable Adjusted - additional variables	All	Female	<50 years	36569	1189.88	24.3383	0
Breast Cancer (ER+)	Breast Cancer	Secondary healthcare costs per year	Main Analysis MR	All	Female	50 to 59 years	56850	1174.45	208.566	1.791e-08	498.697	0.0141528
Breast Cancer (ER+)	Breast Cancer	Secondary healthcare costs per year	Multivariable Adjusted	All	Female	50 to 59 years	56850	670.487	19.5906	1.03e-256
Breast Cancer (ER+)	Breast Cancer	Secondary healthcare costs per year	Multivariable Adjusted - additional variables	All	Female	50 to 59 years	56494	667.874	19.4843	1.69e-257
Breast Cancer (ER+)	Breast Cancer	Secondary healthcare costs per year	Main Analysis MR	All	Female	60+ years	73287	372.447	143.214	0.00930528	995.943	0.3955
Breast Cancer (ER+)	Breast Cancer	Secondary healthcare costs per year	Multivariable Adjusted	All	Female	60+ years	73287	492.478	16.4107	7.36e-198
Breast Cancer (ER+)	Breast Cancer	Secondary healthcare costs per year	Multivariable Adjusted - additional variables	All	Female	60+ years	72580	483.998	16.3627	2.75e-192
Breast Cancer (ER+)	Breast Cancer	Secondary healthcare costs per year	Main Analysis MR	Pre-baseline	Female	All	166881	1104.75	168.278	5.202e-11	1113.98	1.34e-05
Breast Cancer (ER+)	Breast Cancer	Secondary healthcare costs per year	Multivariable Adjusted	Pre-baseline	Female	All	166881	383.262	13.9354	1.63e-166
Breast Cancer (ER+)	Breast Cancer	Secondary healthcare costs per year	Multivariable Adjusted - additional variables	Pre-baseline	Female	All	165643	382.629	13.8854	3.73e-167
Breast Cancer (ER+)	Breast Cancer	Secondary healthcare costs per year	Main Analysis MR	Pre-baseline	Female	<50 years	36744	2602.68	659.923	8.016e-05	105.057	0.008933
Breast Cancer (ER+)	Breast Cancer	Secondary healthcare costs per year	Multivariable Adjusted	Pre-baseline	Female	<50 years	36744	959.353	37.7146	9.79e-143
Breast Cancer (ER+)	Breast Cancer	Secondary healthcare costs per year	Multivariable Adjusted - additional variables	Pre-baseline	Female	<50 years	36569	967.713	37.588	3.64e-146
Breast Cancer (ER+)	Breast Cancer	Secondary healthcare costs per year	Main Analysis MR	Pre-baseline	Female	50 to 59 years	56850	1827.27	333.558	4.299e-08	311.663	1.47e-05
Breast Cancer (ER+)	Breast Cancer	Secondary healthcare costs per year	Multivariable Adjusted	Pre-baseline	Female	50 to 59 years	56850	427.791	24.7913	1.014e-66
Breast Cancer (ER+)	Breast Cancer	Secondary healthcare costs per year	Multivariable Adjusted - additional variables	Pre-baseline	Female	50 to 59 years	56494	427.219	24.6629	3.189e-67
Breast Cancer (ER+)	Breast Cancer	Secondary healthcare costs per year	Main Analysis MR	Pre-baseline	Female	60+ years	73287	520.743	201.294	0.00968231	702.452	0.231526
Breast Cancer (ER+)	Breast Cancer	Secondary healthcare costs per year	Multivariable Adjusted	Pre-baseline	Female	60+ years	73287	281.819	19.6908	1.836e-46
Breast Cancer (ER+)	Breast Cancer	Secondary healthcare costs per year	Multivariable Adjusted - additional variables	Pre-baseline	Female	60+ years	72580	278.957	19.6343	8.211e-46
Breast Cancer (ER+)	Breast Cancer	Secondary healthcare costs per year	Main Analysis MR	Post-baseline	Female	All	166881	2170.09	329.972	4.813e-11	507.886	0.0002819
Breast Cancer (ER+)	Breast Cancer	Secondary healthcare costs per year	Multivariable Adjusted	Post-baseline	Female	All	166881	992.819	17.9335	0
Breast Cancer (ER+)	Breast Cancer	Secondary healthcare costs per year	Multivariable Adjusted - additional variables	Post-baseline	Female	All	165643	983.354	17.8484	0
Breast Cancer (ER+)	Breast Cancer	Secondary healthcare costs per year	Main Analysis MR	Post-baseline	Female	<50 years	36744	2402.45	584.351	3.934e-05	109.49	0.0596984
Breast Cancer (ER+)	Breast Cancer	Secondary healthcare costs per year	Multivariable Adjusted	Post-baseline	Female	<50 years	36744	1320.96	32.4485	0
Breast Cancer (ER+)	Breast Cancer	Secondary healthcare costs per year	Multivariable Adjusted - additional variables	Post-baseline	Female	<50 years	36569	1320.9	32.273	0
Breast Cancer (ER+)	Breast Cancer	Secondary healthcare costs per year	Main Analysis MR	Post-baseline	Female	50 to 59 years	56850	3287.36	611.306	7.548e-08	163.84	8.29e-05
Breast Cancer (ER+)	Breast Cancer	Secondary healthcare costs per year	Multivariable Adjusted	Post-baseline	Female	50 to 59 years	56850	1006.94	31.1452	2.6e-229
Breast Cancer (ER+)	Breast Cancer	Secondary healthcare costs per year	Multivariable Adjusted - additional variables	Post-baseline	Female	50 to 59 years	56494	1000.75	30.9657	3.9e-229
Breast Cancer (ER+)	Breast Cancer	Secondary healthcare costs per year	Main Analysis MR	Post-baseline	Female	60+ years	73287	1307.86	503.514	0.00939168	235.492	0.379463
Breast Cancer (ER+)	Breast Cancer	Secondary healthcare costs per year	Multivariable Adjusted	Post-baseline	Female	60+ years	73287	868.178	28.149	7.13e-209
Breast Cancer (ER+)	Breast Cancer	Secondary healthcare costs per year	Multivariable Adjusted - additional variables	Post-baseline	Female	60+ years	72580	848.626	28.0574	5.88e-201
Breast Cancer (ER+)	Breast Cancer	QALY-costs per year (£10k per QALY)	Main Analysis MR	All	Female	All	166881	1272.67	285.344	8.191e-06	1709.8	0.672937
Breast Cancer (ER+)	Breast Cancer	QALY-costs per year (£10k per QALY)	Multivariable Adjusted	All	Female	All	166881	1176.83	29.8116	0
Breast Cancer (ER+)	Breast Cancer	QALY-costs per year (£10k per QALY)	Multivariable Adjusted - additional variables	All	Female	All	165643	1167.13	29.0496	0
Breast Cancer (ER+)	Breast Cancer	QALY-costs per year (£10k per QALY)	Main Analysis MR	All	Female	<50 years	36744	1149.32	880.852	0.191967	221.584	0.348479
Breast Cancer (ER+)	Breast Cancer	QALY-costs per year (£10k per QALY)	Multivariable Adjusted	All	Female	<50 years	36744	1849.36	74.7336	3.43e-135
Breast Cancer (ER+)	Breast Cancer	QALY-costs per year (£10k per QALY)	Multivariable Adjusted - additional variables	All	Female	<50 years	36569	1859.81	72.7053	2.54e-144
Breast Cancer (ER+)	Breast Cancer	QALY-costs per year (£10k per QALY)	Main Analysis MR	All	Female	50 to 59 years	56850	1616.7	540.108	0.00275983	498.697	0.445961
Breast Cancer (ER+)	Breast Cancer	QALY-costs per year (£10k per QALY)	Multivariable Adjusted	All	Female	50 to 59 years	56850	1252.98	51.9874	2.41e-128
Breast Cancer (ER+)	Breast Cancer	QALY-costs per year (£10k per QALY)	Multivariable Adjusted - additional variables	All	Female	50 to 59 years	56494	1241.48	50.2185	6.28e-135
Breast Cancer (ER+)	Breast Cancer	QALY-costs per year (£10k per QALY)	Main Analysis MR	All	Female	60+ years	73287	1096.52	356.379	0.00209211	995.943	0.73345
Breast Cancer (ER+)	Breast Cancer	QALY-costs per year (£10k per QALY)	Multivariable Adjusted	All	Female	60+ years	73287	991.223	43.3534	1.07e-115
Breast Cancer (ER+)	Breast Cancer	QALY-costs per year (£10k per QALY)	Multivariable Adjusted - additional variables	All	Female	60+ years	72580	972.055	42.4674	5.92e-116
Breast Cancer (ER+)	Breast Cancer	QALY-costs per year (£10k per QALY)	Main Analysis MR	Pre-baseline	Female	All	166881	1920.56	432.75	9.078e-06	1113.98	0.0161449
Breast Cancer (ER+)	Breast Cancer	QALY-costs per year (£10k per QALY)	Multivariable Adjusted	Pre-baseline	Female	All	166881	964.062	37.3807	1.14e-146
Breast Cancer (ER+)	Breast Cancer	QALY-costs per year (£10k per QALY)	Multivariable Adjusted - additional variables	Pre-baseline	Female	All	165643	974.918	36.4835	2.6e-157
Breast Cancer (ER+)	Breast Cancer	QALY-costs per year (£10k per QALY)	Main Analysis MR	Pre-baseline	Female	<50 years	36744	2394.42	1846.01	0.194604	105.057	0.672517
Breast Cancer (ER+)	Breast Cancer	QALY-costs per year (£10k per QALY)	Multivariable Adjusted	Pre-baseline	Female	<50 years	36744	1793.95	113.983	8.213e-56
Breast Cancer (ER+)	Breast Cancer	QALY-costs per year (£10k per QALY)	Multivariable Adjusted - additional variables	Pre-baseline	Female	<50 years	36569	1822.23	110.919	1.195e-60
Breast Cancer (ER+)	Breast Cancer	QALY-costs per year (£10k per QALY)	Main Analysis MR	Pre-baseline	Female	50 to 59 years	56850	2515.34	845.338	0.00292466	311.663	0.0600668
Breast Cancer (ER+)	Breast Cancer	QALY-costs per year (£10k per QALY)	Multivariable Adjusted	Pre-baseline	Female	50 to 59 years	56850	1103.48	64.5948	1.981e-65
Breast Cancer (ER+)	Breast Cancer	QALY-costs per year (£10k per QALY)	Multivariable Adjusted - additional variables	Pre-baseline	Female	50 to 59 years	56494	1099.63	62.4749	2.413e-69
Breast Cancer (ER+)	Breast Cancer	QALY-costs per year (£10k per QALY)	Main Analysis MR	Pre-baseline	Female	60+ years	73287	1533.12	500.232	0.00217809	702.452	0.103071
Breast Cancer (ER+)	Breast Cancer	QALY-costs per year (£10k per QALY)	Multivariable Adjusted	Pre-baseline	Female	60+ years	73287	777.846	52.2515	4.028e-50
Breast Cancer (ER+)	Breast Cancer	QALY-costs per year (£10k per QALY)	Multivariable Adjusted - additional variables	Pre-baseline	Female	60+ years	72580	790.664	51.2401	1.02e-53
Breast Cancer (ER+)	Breast Cancer	QALY-costs per year (£10k per QALY)	Main Analysis MR	Post-baseline	Female	All	166881	3772.61	854.474	1.01e-05	507.886	0.0025497
Breast Cancer (ER+)	Breast Cancer	QALY-costs per year (£10k per QALY)	Multivariable Adjusted	Post-baseline	Female	All	166881	1427.79	48.3629	1.49e-191
Breast Cancer (ER+)	Breast Cancer	QALY-costs per year (£10k per QALY)	Multivariable Adjusted - additional variables	Post-baseline	Female	All	165643	1383.86	47.1013	9.76e-190
Breast Cancer (ER+)	Breast Cancer	QALY-costs per year (£10k per QALY)	Main Analysis MR	Post-baseline	Female	<50 years	36744	2210.22	1699.54	0.193435	109.49	0.728221
Breast Cancer (ER+)	Breast Cancer	QALY-costs per year (£10k per QALY)	Multivariable Adjusted	Post-baseline	Female	<50 years	36744	1833.43	100.954	1.048e-73
Breast Cancer (ER+)	Breast Cancer	QALY-costs per year (£10k per QALY)	Multivariable Adjusted - additional variables	Post-baseline	Female	<50 years	36569	1830.08	98.2367	1.861e-77
Breast Cancer (ER+)	Breast Cancer	QALY-costs per year (£10k per QALY)	Main Analysis MR	Post-baseline	Female	50 to 59 years	56850	4525.24	1538.55	0.00326911	163.84	0.0210331
Breast Cancer (ER+)	Breast Cancer	QALY-costs per year (£10k per QALY)	Multivariable Adjusted	Post-baseline	Female	50 to 59 years	56850	1395.58	83.1716	3.446e-63
Breast Cancer (ER+)	Breast Cancer	QALY-costs per year (£10k per QALY)	Multivariable Adjusted - additional variables	Post-baseline	Female	50 to 59 years	56494	1372.34	80.4791	3.374e-65
Breast Cancer (ER+)	Breast Cancer	QALY-costs per year (£10k per QALY)	Main Analysis MR	Post-baseline	Female	60+ years	73287	3850.45	1264.79	0.00233185	235.492	0.0294089
Breast Cancer (ER+)	Breast Cancer	QALY-costs per year (£10k per QALY)	Multivariable Adjusted	Post-baseline	Female	60+ years	73287	1312.6	73.8918	1.349e-70
Breast Cancer (ER+)	Breast Cancer	QALY-costs per year (£10k per QALY)	Multivariable Adjusted - additional variables	Post-baseline	Female	60+ years	72580	1229.25	72.4178	1.271e-64
Breast Cancer (ER+)	Breast Cancer	QALY-costs per year (£20k per QALY)	Main Analysis MR	All	Female	All	166881	1756.68	474.474	0.00021359	1709.8	0.738907
Breast Cancer (ER+)	Breast Cancer	QALY-costs per year (£20k per QALY)	Multivariable Adjusted	All	Female	All	166881	1649.55	49.803	1.46e-240
Breast Cancer (ER+)	Breast Cancer	QALY-costs per year (£20k per QALY)	Multivariable Adjusted - additional variables	All	Female	All	165643	1635.78	48.5495	7.33e-249
Breast Cancer (ER+)	Breast Cancer	QALY-costs per year (£20k per QALY)	Main Analysis MR	All	Female	<50 years	36744	953.289	1495.42	0.523816	221.584	0.239301
Breast Cancer (ER+)	Breast Cancer	QALY-costs per year (£20k per QALY)	Multivariable Adjusted	All	Female	<50 years	36744	2416.18	126.657	3.951e-81
Breast Cancer (ER+)	Breast Cancer	QALY-costs per year (£20k per QALY)	Multivariable Adjusted - additional variables	All	Female	<50 years	36569	2431.52	123.36	1.743e-86
Breast Cancer (ER+)	Breast Cancer	QALY-costs per year (£20k per QALY)	Main Analysis MR	All	Female	50 to 59 years	56850	2003.95	905.255	0.0268504	498.697	0.669448
Breast Cancer (ER+)	Breast Cancer	QALY-costs per year (£20k per QALY)	Multivariable Adjusted	All	Female	50 to 59 years	56850	1761.27	87.6209	7.23e-90
Breast Cancer (ER+)	Breast Cancer	QALY-costs per year (£20k per QALY)	Multivariable Adjusted - additional variables	All	Female	50 to 59 years	56494	1742.08	84.6936	5.185e-94
Breast Cancer (ER+)	Breast Cancer	QALY-costs per year (£20k per QALY)	Main Analysis MR	All	Female	60+ years	73287	1774.82	588.593	0.0025667	995.943	0.506052
Breast Cancer (ER+)	Breast Cancer	QALY-costs per year (£20k per QALY)	Multivariable Adjusted	All	Female	60+ years	73287	1424.79	72.107	6.661e-87
Breast Cancer (ER+)	Breast Cancer	QALY-costs per year (£20k per QALY)	Multivariable Adjusted - additional variables	All	Female	60+ years	72580	1398.6	70.6751	3.697e-87
Breast Cancer (ER+)	Breast Cancer	QALY-costs per year (£20k per QALY)	Main Analysis MR	Pre-baseline	Female	All	166881	2650.98	718.072	0.00022267	1113.98	0.0723361
Breast Cancer (ER+)	Breast Cancer	QALY-costs per year (£20k per QALY)	Multivariable Adjusted	Pre-baseline	Female	All	166881	1486.27	62.288	7.76e-126
Breast Cancer (ER+)	Breast Cancer	QALY-costs per year (£20k per QALY)	Multivariable Adjusted - additional variables	Pre-baseline	Female	All	165643	1506.86	60.8193	1.62e-135
Breast Cancer (ER+)	Breast Cancer	QALY-costs per year (£20k per QALY)	Main Analysis MR	Pre-baseline	Female	<50 years	36744	1986.03	3120.51	0.524488	105.057	0.699138
Breast Cancer (ER+)	Breast Cancer	QALY-costs per year (£20k per QALY)	Multivariable Adjusted	Pre-baseline	Female	<50 years	36744	2531.18	194.007	6.625e-39
Breast Cancer (ER+)	Breast Cancer	QALY-costs per year (£20k per QALY)	Multivariable Adjusted - additional variables	Pre-baseline	Female	<50 years	36569	2573.6	189.106	3.527e-42
Breast Cancer (ER+)	Breast Cancer	QALY-costs per year (£20k per QALY)	Main Analysis MR	Pre-baseline	Female	50 to 59 years	56850	3117.84	1412.19	0.027258	311.663	0.260088
Breast Cancer (ER+)	Breast Cancer	QALY-costs per year (£20k per QALY)	Multivariable Adjusted	Pre-baseline	Female	50 to 59 years	56850	1714.18	108.275	1.877e-56
Breast Cancer (ER+)	Breast Cancer	QALY-costs per year (£20k per QALY)	Multivariable Adjusted - additional variables	Pre-baseline	Female	50 to 59 years	56494	1707.61	104.781	1.036e-59
Breast Cancer (ER+)	Breast Cancer	QALY-costs per year (£20k per QALY)	Main Analysis MR	Pre-baseline	Female	60+ years	73287	2481.5	825.464	0.00264548	702.452	0.0895001
Breast Cancer (ER+)	Breast Cancer	QALY-costs per year (£20k per QALY)	Multivariable Adjusted	Pre-baseline	Female	60+ years	73287	1224.41	86.9952	5.454e-45
Breast Cancer (ER+)	Breast Cancer	QALY-costs per year (£20k per QALY)	Multivariable Adjusted - additional variables	Pre-baseline	Female	60+ years	72580	1250.78	85.3761	1.343e-48
Breast Cancer (ER+)	Breast Cancer	QALY-costs per year (£20k per QALY)	Main Analysis MR	Post-baseline	Female	All	166881	5207.38	1418.07	0.0002405	507.886	0.0068071
Breast Cancer (ER+)	Breast Cancer	QALY-costs per year (£20k per QALY)	Multivariable Adjusted	Post-baseline	Female	All	166881	1774.73	81.1736	5.79e-106
Breast Cancer (ER+)	Breast Cancer	QALY-costs per year (£20k per QALY)	Multivariable Adjusted - additional variables	Post-baseline	Female	All	165643	1704.24	79.1296	6.96e-103
Breast Cancer (ER+)	Breast Cancer	QALY-costs per year (£20k per QALY)	Main Analysis MR	Post-baseline	Female	<50 years	36744	1833.24	2879.97	0.524419	109.49	0.71072
Breast Cancer (ER+)	Breast Cancer	QALY-costs per year (£20k per QALY)	Multivariable Adjusted	Post-baseline	Female	<50 years	36744	2252.91	172.408	5.064e-39
Breast Cancer (ER+)	Breast Cancer	QALY-costs per year (£20k per QALY)	Multivariable Adjusted - additional variables	Post-baseline	Female	<50 years	36569	2247.84	167.965	7.625e-41
Breast Cancer (ER+)	Breast Cancer	QALY-costs per year (£20k per QALY)	Main Analysis MR	Post-baseline	Female	50 to 59 years	56850	5609.16	2562.19	0.0285821	163.84	0.0804694
Breast Cancer (ER+)	Breast Cancer	QALY-costs per year (£20k per QALY)	Multivariable Adjusted	Post-baseline	Female	50 to 59 years	56850	1701.01	139.823	4.749e-34
Breast Cancer (ER+)	Breast Cancer	QALY-costs per year (£20k per QALY)	Multivariable Adjusted - additional variables	Post-baseline	Female	50 to 59 years	56494	1662.84	135.459	1.225e-34
Breast Cancer (ER+)	Breast Cancer	QALY-costs per year (£20k per QALY)	Main Analysis MR	Post-baseline	Female	60+ years	73287	6232.32	2091.92	0.0028897	235.492	0.0148099
Breast Cancer (ER+)	Breast Cancer	QALY-costs per year (£20k per QALY)	Multivariable Adjusted	Post-baseline	Female	60+ years	73287	1667.23	122.946	6.851e-42
Breast Cancer (ER+)	Breast Cancer	QALY-costs per year (£20k per QALY)	Multivariable Adjusted - additional variables	Post-baseline	Female	60+ years	72580	1535.29	120.631	4.177e-37
Breast Cancer (ER+)	Breast Cancer	QALY-costs per year (£30k per QALY)	Main Analysis MR	All	Female	All	166881	2240.7	670.709	0.00083541	1709.8	0.739273
Breast Cancer (ER+)	Breast Cancer	QALY-costs per year (£30k per QALY)	Multivariable Adjusted	All	Female	All	166881	2122.26	70.5249	6.09e-199
Breast Cancer (ER+)	Breast Cancer	QALY-costs per year (£30k per QALY)	Multivariable Adjusted - additional variables	All	Female	All	165643	2104.42	68.8011	1.82e-205
Breast Cancer (ER+)	Breast Cancer	QALY-costs per year (£30k per QALY)	Main Analysis MR	All	Female	<50 years	36744	757.259	2130.85	0.722306	221.584	0.207521
Breast Cancer (ER+)	Breast Cancer	QALY-costs per year (£30k per QALY)	Multivariable Adjusted	All	Female	<50 years	36744	2983.01	180.266	1.659e-61
Breast Cancer (ER+)	Breast Cancer	QALY-costs per year (£30k per QALY)	Multivariable Adjusted - additional variables	All	Female	<50 years	36569	3003.22	175.758	1.848e-65
Breast Cancer (ER+)	Breast Cancer	QALY-costs per year (£30k per QALY)	Main Analysis MR	All	Female	50 to 59 years	56850	2391.2	1284.21	0.0626031	498.697	0.678242
Breast Cancer (ER+)	Breast Cancer	QALY-costs per year (£30k per QALY)	Multivariable Adjusted	All	Female	50 to 59 years	56850	2269.56	124.568	3.619e-74
Breast Cancer (ER+)	Breast Cancer	QALY-costs per year (£30k per QALY)	Multivariable Adjusted - additional variables	All	Female	50 to 59 years	56494	2242.68	120.532	2.852e-77
Breast Cancer (ER+)	Breast Cancer	QALY-costs per year (£30k per QALY)	Main Analysis MR	All	Female	60+ years	73287	2453.13	830.225	0.00312898	995.943	0.420746
Breast Cancer (ER+)	Breast Cancer	QALY-costs per year (£30k per QALY)	Multivariable Adjusted	All	Female	60+ years	73287	1858.36	101.903	2.652e-74
Breast Cancer (ER+)	Breast Cancer	QALY-costs per year (£30k per QALY)	Multivariable Adjusted - additional variables	All	Female	60+ years	72580	1825.14	99.9525	1.721e-74
Breast Cancer (ER+)	Breast Cancer	QALY-costs per year (£30k per QALY)	Main Analysis MR	Pre-baseline	Female	All	166881	3381.39	1014.25	0.00085646	1113.98	0.137717
Breast Cancer (ER+)	Breast Cancer	QALY-costs per year (£30k per QALY)	Multivariable Adjusted	Pre-baseline	Female	All	166881	2008.47	88.0768	4.22e-115
Breast Cancer (ER+)	Breast Cancer	QALY-costs per year (£30k per QALY)	Multivariable Adjusted - additional variables	Pre-baseline	Female	All	165643	2038.81	86.0623	4.58e-124
Breast Cancer (ER+)	Breast Cancer	QALY-costs per year (£30k per QALY)	Main Analysis MR	Pre-baseline	Female	<50 years	36744	1577.63	4442.85	0.722519	105.057	0.586785
Breast Cancer (ER+)	Breast Cancer	QALY-costs per year (£30k per QALY)	Multivariable Adjusted	Pre-baseline	Female	<50 years	36744	3268.41	276.688	3.36e-32
Breast Cancer (ER+)	Breast Cancer	QALY-costs per year (£30k per QALY)	Multivariable Adjusted - additional variables	Pre-baseline	Female	<50 years	36569	3324.96	270.05	7.766e-35
Breast Cancer (ER+)	Breast Cancer	QALY-costs per year (£30k per QALY)	Main Analysis MR	Pre-baseline	Female	50 to 59 years	56850	3720.34	2001.25	0.0630264	311.663	0.406871
Breast Cancer (ER+)	Breast Cancer	QALY-costs per year (£30k per QALY)	Multivariable Adjusted	Pre-baseline	Female	50 to 59 years	56850	2324.89	153.577	9.056e-52
Breast Cancer (ER+)	Breast Cancer	QALY-costs per year (£30k per QALY)	Multivariable Adjusted - additional variables	Pre-baseline	Female	50 to 59 years	56494	2315.59	148.765	1.249e-54
Breast Cancer (ER+)	Breast Cancer	QALY-costs per year (£30k per QALY)	Main Analysis MR	Pre-baseline	Female	60+ years	73287	3429.88	1163.84	0.00320837	702.452	0.0876724
Breast Cancer (ER+)	Breast Cancer	QALY-costs per year (£30k per QALY)	Multivariable Adjusted	Pre-baseline	Female	60+ years	73287	1670.97	122.977	4.737e-42
Breast Cancer (ER+)	Breast Cancer	QALY-costs per year (£30k per QALY)	Multivariable Adjusted - additional variables	Pre-baseline	Female	60+ years	72580	1710.89	120.78	1.503e-45
Breast Cancer (ER+)	Breast Cancer	QALY-costs per year (£30k per QALY)	Main Analysis MR	Post-baseline	Female	All	166881	6642.15	2002.64	0.00091087	507.886	0.0119687
Breast Cancer (ER+)	Breast Cancer	QALY-costs per year (£30k per QALY)	Multivariable Adjusted	Post-baseline	Female	All	166881	2121.68	115.197	9.438e-76
Breast Cancer (ER+)	Breast Cancer	QALY-costs per year (£30k per QALY)	Multivariable Adjusted - additional variables	Post-baseline	Female	All	165643	2024.62	112.408	1.585e-72
Breast Cancer (ER+)	Breast Cancer	QALY-costs per year (£30k per QALY)	Main Analysis MR	Post-baseline	Female	<50 years	36744	1456.26	4101.75	0.722564	109.49	0.628657
Breast Cancer (ER+)	Breast Cancer	QALY-costs per year (£30k per QALY)	Multivariable Adjusted	Post-baseline	Female	<50 years	36744	2672.39	246.097	1.806e-27
Breast Cancer (ER+)	Breast Cancer	QALY-costs per year (£30k per QALY)	Multivariable Adjusted - additional variables	Post-baseline	Female	<50 years	36569	2665.61	239.991	1.158e-28
Breast Cancer (ER+)	Breast Cancer	QALY-costs per year (£30k per QALY)	Main Analysis MR	Post-baseline	Female	50 to 59 years	56850	6693.09	3625.74	0.0648936	163.84	0.134356
Breast Cancer (ER+)	Breast Cancer	QALY-costs per year (£30k per QALY)	Multivariable Adjusted	Post-baseline	Female	50 to 59 years	56850	2006.44	198.527	5.164e-24
Breast Cancer (ER+)	Breast Cancer	QALY-costs per year (£30k per QALY)	Multivariable Adjusted - additional variables	Post-baseline	Female	50 to 59 years	56494	1953.35	192.568	3.535e-24
Breast Cancer (ER+)	Breast Cancer	QALY-costs per year (£30k per QALY)	Main Analysis MR	Post-baseline	Female	60+ years	73287	8614.2	2951.67	0.00351819	235.492	0.0118258
Breast Cancer (ER+)	Breast Cancer	QALY-costs per year (£30k per QALY)	Multivariable Adjusted	Post-baseline	Female	60+ years	73287	2021.87	173.813	2.819e-31
Breast Cancer (ER+)	Breast Cancer	QALY-costs per year (£30k per QALY)	Multivariable Adjusted - additional variables	Post-baseline	Female	60+ years	72580	1841.34	170.706	3.983e-27
Breast Cancer (ER-)	Breast Cancer	QALYs per year	Main Analysis MR	All	Female	All	166881	0.0202169	0.0420333	0.630536	437.13	0.0584896
Breast Cancer (ER-)	Breast Cancer	QALYs per year	Multivariable Adjusted	All	Female	All	166881	-0.0472717	0.0021235	8.68e-110
Breast Cancer (ER-)	Breast Cancer	QALYs per year	Multivariable Adjusted - additional variables	All	Female	All	165643	-0.0468646	0.0020777	1.17e-112
Breast Cancer (ER-)	Breast Cancer	QALYs per year	Main Analysis MR	All	Female	<50 years	36744	0.109752	0.11978	0.35952	82.022	0.0827074
Breast Cancer (ER-)	Breast Cancer	QALYs per year	Multivariable Adjusted	All	Female	<50 years	36744	-0.0566825	0.0054758	4.123e-25
Breast Cancer (ER-)	Breast Cancer	QALYs per year	Multivariable Adjusted - additional variables	All	Female	<50 years	36569	-0.0571706	0.0053581	1.406e-26
Breast Cancer (ER-)	Breast Cancer	QALYs per year	Main Analysis MR	All	Female	50 to 59 years	56850	-0.0068172	0.0782621	0.930586	126.668	0.4762
Breast Cancer (ER-)	Breast Cancer	QALYs per year	Multivariable Adjusted	All	Female	50 to 59 years	56850	-0.0508293	0.0037849	4.06e-41
Breast Cancer (ER-)	Breast Cancer	QALYs per year	Multivariable Adjusted - additional variables	All	Female	50 to 59 years	56494	-0.0500598	0.0036769	3.28e-42
Breast Cancer (ER-)	Breast Cancer	QALYs per year	Main Analysis MR	All	Female	60+ years	73287	0.008046	0.0528894	0.879086	231.964	0.25902
Breast Cancer (ER-)	Breast Cancer	QALYs per year	Multivariable Adjusted	All	Female	60+ years	73287	-0.0433567	0.0030537	9.409e-46
Breast Cancer (ER-)	Breast Cancer	QALYs per year	Multivariable Adjusted - additional variables	All	Female	60+ years	72580	-0.0426542	0.0030034	8.887e-46
Breast Cancer (ER-)	Breast Cancer	QALYs per year	Main Analysis MR	Pre-baseline	Female	All	166881	0.0322822	0.0671525	0.630708	260.002	0.132584
Breast Cancer (ER-)	Breast Cancer	QALYs per year	Multivariable Adjusted	Pre-baseline	Female	All	166881	-0.0522203	0.0026412	5.279e-87
Breast Cancer (ER-)	Breast Cancer	QALYs per year	Multivariable Adjusted - additional variables	Pre-baseline	Female	All	165643	-0.0531945	0.0025882	7.338e-94
Breast Cancer (ER-)	Breast Cancer	QALYs per year	Main Analysis MR	Pre-baseline	Female	<50 years	36744	0.22165	0.244024	0.363712	40.268	0.128437
Breast Cancer (ER-)	Breast Cancer	QALYs per year	Multivariable Adjusted	Pre-baseline	Female	<50 years	36744	-0.0737233	0.0084472	2.602e-18
Breast Cancer (ER-)	Breast Cancer	QALYs per year	Multivariable Adjusted - additional variables	Pre-baseline	Female	<50 years	36569	-0.0751365	0.0082787	1.128e-19
Breast Cancer (ER-)	Breast Cancer	QALYs per year	Main Analysis MR	Pre-baseline	Female	50 to 59 years	56850	-0.0113634	0.130552	0.930639	69.9139	0.587149
Breast Cancer (ER-)	Breast Cancer	QALYs per year	Multivariable Adjusted	Pre-baseline	Female	50 to 59 years	56850	-0.0610702	0.004643	1.632e-39
Breast Cancer (ER-)	Breast Cancer	QALYs per year	Multivariable Adjusted - additional variables	Pre-baseline	Female	50 to 59 years	56494	-0.0607982	0.0045145	2.433e-41
Breast Cancer (ER-)	Breast Cancer	QALYs per year	Main Analysis MR	Pre-baseline	Female	60+ years	73287	0.0118864	0.0781504	0.879111	152.131	0.391391
Breast Cancer (ER-)	Breast Cancer	QALYs per year	Multivariable Adjusted	Pre-baseline	Female	60+ years	73287	-0.0446563	0.0036859	8.743e-34
Breast Cancer (ER-)	Breast Cancer	QALYs per year	Multivariable Adjusted - additional variables	Pre-baseline	Female	60+ years	72580	-0.0460112	0.00363	8.093e-37
Breast Cancer (ER-)	Breast Cancer	QALYs per year	Main Analysis MR	Post-baseline	Female	All	166881	0.0540926	0.112549	0.630791	159.565	0.335629
Breast Cancer (ER-)	Breast Cancer	QALYs per year	Multivariable Adjusted	Post-baseline	Female	All	166881	-0.0346949	0.0034864	2.481e-23
Breast Cancer (ER-)	Breast Cancer	QALYs per year	Multivariable Adjusted - additional variables	Post-baseline	Female	All	165643	-0.0320383	0.003414	6.329e-21
Breast Cancer (ER-)	Breast Cancer	QALYs per year	Main Analysis MR	Post-baseline	Female	<50 years	36744	0.217399	0.23867	0.36236	39.8144	0.171029
Breast Cancer (ER-)	Breast Cancer	QALYs per year	Multivariable Adjusted	Post-baseline	Female	<50 years	36744	-0.0419477	0.0075187	2.417e-08
Breast Cancer (ER-)	Breast Cancer	QALYs per year	Multivariable Adjusted - additional variables	Post-baseline	Female	<50 years	36569	-0.0417766	0.0073557	1.351e-08
Breast Cancer (ER-)	Breast Cancer	QALYs per year	Main Analysis MR	Post-baseline	Female	50 to 59 years	56850	-0.0170396	0.195939	0.9307	52.6142	0.705211
Breast Cancer (ER-)	Breast Cancer	QALYs per year	Multivariable Adjusted	Post-baseline	Female	50 to 59 years	56850	-0.0305428	0.0060123	3.774e-07
Breast Cancer (ER-)	Breast Cancer	QALYs per year	Multivariable Adjusted - additional variables	Post-baseline	Female	50 to 59 years	56494	-0.0290508	0.0058571	7.052e-07
Breast Cancer (ER-)	Breast Cancer	QALYs per year	Main Analysis MR	Post-baseline	Female	60+ years	73287	0.0249029	0.163874	0.879216	69.1182	0.62549
Breast Cancer (ER-)	Breast Cancer	QALYs per year	Multivariable Adjusted	Post-baseline	Female	60+ years	73287	-0.0354634	0.0052151	1.045e-11
Breast Cancer (ER-)	Breast Cancer	QALYs per year	Multivariable Adjusted - additional variables	Post-baseline	Female	60+ years	72580	-0.0306044	0.0051387	2.589e-09
Breast Cancer (ER-)	Breast Cancer	QALYs per year (HES only)	Main Analysis MR	All	Female	All	166881	-0.0037149	0.024189	0.877941	437.13	0.0545603
Breast Cancer (ER-)	Breast Cancer	QALYs per year (HES only)	Multivariable Adjusted	All	Female	All	166881	-0.0499325	0.0012632	0
Breast Cancer (ER-)	Breast Cancer	QALYs per year (HES only)	Multivariable Adjusted - additional variables	All	Female	All	165643	-0.0496092	0.0012214	0
Breast Cancer (ER-)	Breast Cancer	QALYs per year (HES only)	Main Analysis MR	All	Female	<50 years	36744	0.0570726	0.0587313	0.331171	82.022	0.0395646
Breast Cancer (ER-)	Breast Cancer	QALYs per year (HES only)	Multivariable Adjusted	All	Female	<50 years	36744	-0.0605068	0.0028243	8.08e-102
Breast Cancer (ER-)	Breast Cancer	QALYs per year (HES only)	Multivariable Adjusted - additional variables	All	Female	<50 years	36569	-0.0609047	0.0027258	1.38e-110
Breast Cancer (ER-)	Breast Cancer	QALYs per year (HES only)	Main Analysis MR	All	Female	50 to 59 years	56850	-0.0368956	0.0431243	0.39224	126.668	0.727422
Breast Cancer (ER-)	Breast Cancer	QALYs per year (HES only)	Multivariable Adjusted	All	Female	50 to 59 years	56850	-0.0518982	0.0021378	3.49e-130
Breast Cancer (ER-)	Breast Cancer	QALYs per year (HES only)	Multivariable Adjusted - additional variables	All	Female	50 to 59 years	56494	-0.0511279	0.0020458	7.55e-138
Breast Cancer (ER-)	Breast Cancer	QALYs per year (HES only)	Main Analysis MR	All	Female	60+ years	73287	-0.0039853	0.0335537	0.905454	231.964	0.200734
Breast Cancer (ER-)	Breast Cancer	QALYs per year (HES only)	Multivariable Adjusted	All	Female	60+ years	73287	-0.0466698	0.001894	4.68e-134
Breast Cancer (ER-)	Breast Cancer	QALYs per year (HES only)	Multivariable Adjusted - additional variables	All	Female	60+ years	72580	-0.046136	0.0018421	1.97e-138
Breast Cancer (ER-)	Breast Cancer	QALYs per year (HES only)	Main Analysis MR	Pre-baseline	Female	All	166881	-0.005932	0.0386215	0.87793	260.002	0.184428
Breast Cancer (ER-)	Breast Cancer	QALYs per year (HES only)	Multivariable Adjusted	Pre-baseline	Female	All	166881	-0.0569721	0.0015697	1.89e-288
Breast Cancer (ER-)	Breast Cancer	QALYs per year (HES only)	Multivariable Adjusted - additional variables	Pre-baseline	Female	All	165643	-0.0576279	0.0015183	0
Breast Cancer (ER-)	Breast Cancer	QALYs per year (HES only)	Main Analysis MR	Pre-baseline	Female	<50 years	36744	0.115261	0.119792	0.335962	40.268	0.0883437
Breast Cancer (ER-)	Breast Cancer	QALYs per year (HES only)	Multivariable Adjusted	Pre-baseline	Female	<50 years	36744	-0.0816669	0.0042644	9.484e-82
Breast Cancer (ER-)	Breast Cancer	QALYs per year (HES only)	Multivariable Adjusted - additional variables	Pre-baseline	Female	<50 years	36569	-0.0828201	0.0041204	7.386e-90
Breast Cancer (ER-)	Breast Cancer	QALYs per year (HES only)	Main Analysis MR	Pre-baseline	Female	50 to 59 years	56850	-0.0615006	0.0719358	0.392586	69.9139	0.990936
Breast Cancer (ER-)	Breast Cancer	QALYs per year (HES only)	Multivariable Adjusted	Pre-baseline	Female	50 to 59 years	56850	-0.0623175	0.0026861	4.52e-119
Breast Cancer (ER-)	Breast Cancer	QALYs per year (HES only)	Multivariable Adjusted - additional variables	Pre-baseline	Female	50 to 59 years	56494	-0.0618097	0.0025708	9.99e-128
Breast Cancer (ER-)	Breast Cancer	QALYs per year (HES only)	Main Analysis MR	Pre-baseline	Female	60+ years	73287	-0.0058876	0.0495668	0.905449	152.131	0.36243
Breast Cancer (ER-)	Breast Cancer	QALYs per year (HES only)	Multivariable Adjusted	Pre-baseline	Female	60+ years	73287	-0.0508324	0.0022635	1.09e-111
Breast Cancer (ER-)	Breast Cancer	QALYs per year (HES only)	Multivariable Adjusted - additional variables	Pre-baseline	Female	60+ years	72580	-0.05189	0.0022013	7.48e-123
Breast Cancer (ER-)	Breast Cancer	QALYs per year (HES only)	Main Analysis MR	Post-baseline	Female	All	166881	-0.0099398	0.0647353	0.877969	159.565	0.714391
Breast Cancer (ER-)	Breast Cancer	QALYs per year (HES only)	Multivariable Adjusted	Post-baseline	Female	All	166881	-0.0336047	0.0020402	5.917e-61
Breast Cancer (ER-)	Breast Cancer	QALYs per year (HES only)	Multivariable Adjusted - additional variables	Post-baseline	Female	All	165643	-0.0317072	0.001972	3.577e-58
Breast Cancer (ER-)	Breast Cancer	QALYs per year (HES only)	Main Analysis MR	Post-baseline	Female	<50 years	36744	0.11305	0.116583	0.332194	39.8144	0.172074
Breast Cancer (ER-)	Breast Cancer	QALYs per year (HES only)	Multivariable Adjusted	Post-baseline	Female	<50 years	36744	-0.0425203	0.0037302	4.231e-30
Breast Cancer (ER-)	Breast Cancer	QALYs per year (HES only)	Multivariable Adjusted - additional variables	Post-baseline	Female	<50 years	36569	-0.042403	0.0035986	4.766e-32
Breast Cancer (ER-)	Breast Cancer	QALYs per year (HES only)	Main Analysis MR	Post-baseline	Female	50 to 59 years	56850	-0.0922209	0.108486	0.395284	52.6142	0.572642
Breast Cancer (ER-)	Breast Cancer	QALYs per year (HES only)	Multivariable Adjusted	Post-baseline	Female	50 to 59 years	56850	-0.0312442	0.00341	5.076e-20
Breast Cancer (ER-)	Breast Cancer	QALYs per year (HES only)	Multivariable Adjusted - additional variables	Post-baseline	Female	50 to 59 years	56494	-0.0301268	0.0032631	2.643e-20
Breast Cancer (ER-)	Breast Cancer	QALYs per year (HES only)	Main Analysis MR	Post-baseline	Female	60+ years	73287	-0.012335	0.103873	0.905473	69.1182	0.846216
Breast Cancer (ER-)	Breast Cancer	QALYs per year (HES only)	Multivariable Adjusted	Post-baseline	Female	60+ years	73287	-0.0324682	0.0032612	2.375e-23
Breast Cancer (ER-)	Breast Cancer	QALYs per year (HES only)	Multivariable Adjusted - additional variables	Post-baseline	Female	60+ years	72580	-0.0287252	0.0031714	1.334e-19
Breast Cancer (ER-)	Breast Cancer	Total healthcare costs per year	Main Analysis MR	All	Female	All	166881	209.354	271.22	0.440175	437.13	0.0480309
Breast Cancer (ER-)	Breast Cancer	Total healthcare costs per year	Multivariable Adjusted	All	Female	All	166881	704.113	14.1044	0
Breast Cancer (ER-)	Breast Cancer	Total healthcare costs per year	Multivariable Adjusted - additional variables	All	Female	All	165643	698.485	13.9308	0
Breast Cancer (ER-)	Breast Cancer	Total healthcare costs per year	Main Analysis MR	All	Female	<50 years	36744	510.182	688.553	0.458725	82.022	0.233022
Breast Cancer (ER-)	Breast Cancer	Total healthcare costs per year	Multivariable Adjusted	All	Female	<50 years	36744	1282.53	33.5442	0
Breast Cancer (ER-)	Breast Cancer	Total healthcare costs per year	Multivariable Adjusted - additional variables	All	Female	<50 years	36569	1288.11	33.1087	0
Breast Cancer (ER-)	Breast Cancer	Total healthcare costs per year	Main Analysis MR	All	Female	50 to 59 years	56850	781.612	501.776	0.119306	126.668	0.81444
Breast Cancer (ER-)	Breast Cancer	Total healthcare costs per year	Multivariable Adjusted	All	Female	50 to 59 years	56850	744.684	24.3523	2.29e-205
Breast Cancer (ER-)	Breast Cancer	Total healthcare costs per year	Multivariable Adjusted - additional variables	All	Female	50 to 59 years	56494	740.881	23.9737	1.06e-209
Breast Cancer (ER-)	Breast Cancer	Total healthcare costs per year	Main Analysis MR	All	Female	60+ years	73287	-191.464	367.112	0.60199	231.964	0.0295862
Breast Cancer (ER-)	Breast Cancer	Total healthcare costs per year	Multivariable Adjusted	All	Female	60+ years	73287	557.656	20.6065	2.75e-161
Breast Cancer (ER-)	Breast Cancer	Total healthcare costs per year	Multivariable Adjusted - additional variables	All	Female	60+ years	72580	545.513	20.3969	1.42e-157
Breast Cancer (ER-)	Breast Cancer	Total healthcare costs per year	Main Analysis MR	Pre-baseline	Female	All	166881	334.296	434.07	0.441216	260.002	0.730908
Breast Cancer (ER-)	Breast Cancer	Total healthcare costs per year	Multivariable Adjusted	Pre-baseline	Female	All	166881	441.86	17.6085	5.84e-139
Breast Cancer (ER-)	Breast Cancer	Total healthcare costs per year	Multivariable Adjusted - additional variables	Pre-baseline	Female	All	165643	442.973	17.4045	6.77e-143
Breast Cancer (ER-)	Breast Cancer	Total healthcare costs per year	Main Analysis MR	Pre-baseline	Female	<50 years	36744	1030.34	1401.55	0.462252	40.268	0.771893
Breast Cancer (ER-)	Breast Cancer	Total healthcare costs per year	Multivariable Adjusted	Pre-baseline	Female	<50 years	36744	1056.71	51.1514	8.174e-95
Breast Cancer (ER-)	Breast Cancer	Total healthcare costs per year	Multivariable Adjusted - additional variables	Pre-baseline	Female	<50 years	36569	1070.87	50.5195	1.015e-99
Breast Cancer (ER-)	Breast Cancer	Total healthcare costs per year	Main Analysis MR	Pre-baseline	Female	50 to 59 years	56850	1302.86	848.077	0.124477	69.9139	0.319259
Breast Cancer (ER-)	Breast Cancer	Total healthcare costs per year	Multivariable Adjusted	Pre-baseline	Female	50 to 59 years	56850	492.781	30.5465	1.517e-58
Breast Cancer (ER-)	Breast Cancer	Total healthcare costs per year	Multivariable Adjusted - additional variables	Pre-baseline	Female	50 to 59 years	56494	491.65	30.0555	3.812e-60
Breast Cancer (ER-)	Breast Cancer	Total healthcare costs per year	Main Analysis MR	Pre-baseline	Female	60+ years	73287	-282.851	541.703	0.601565	152.131	0.23103
Breast Cancer (ER-)	Breast Cancer	Total healthcare costs per year	Multivariable Adjusted	Pre-baseline	Female	60+ years	73287	331.283	24.6862	4.631e-41
Breast Cancer (ER-)	Breast Cancer	Total healthcare costs per year	Multivariable Adjusted - additional variables	Pre-baseline	Female	60+ years	72580	330.552	24.4408	1.119e-41
Breast Cancer (ER-)	Breast Cancer	Total healthcare costs per year	Main Analysis MR	Post-baseline	Female	All	166881	560.151	724.531	0.43945	159.565	0.414828
Breast Cancer (ER-)	Breast Cancer	Total healthcare costs per year	Multivariable Adjusted	Post-baseline	Female	All	166881	1080.84	22.7973	0
Breast Cancer (ER-)	Breast Cancer	Total healthcare costs per year	Multivariable Adjusted - additional variables	Post-baseline	Female	All	165643	1063.47	22.5091	0
Breast Cancer (ER-)	Breast Cancer	Total healthcare costs per year	Main Analysis MR	Post-baseline	Female	<50 years	36744	1010.58	1364.9	0.459054	39.8144	0.746496
Breast Cancer (ER-)	Breast Cancer	Total healthcare costs per year	Multivariable Adjusted	Post-baseline	Female	<50 years	36744	1413.96	44.326	2.75e-223
Breast Cancer (ER-)	Breast Cancer	Total healthcare costs per year	Multivariable Adjusted - additional variables	Post-baseline	Female	<50 years	36569	1412.31	43.7015	4.01e-229
Breast Cancer (ER-)	Breast Cancer	Total healthcare costs per year	Main Analysis MR	Post-baseline	Female	50 to 59 years	56850	1953.65	1260.53	0.121173	52.6142	0.474707
Breast Cancer (ER-)	Breast Cancer	Total healthcare costs per year	Multivariable Adjusted	Post-baseline	Female	50 to 59 years	56850	1090.15	38.9121	1.04e-172
Breast Cancer (ER-)	Breast Cancer	Total healthcare costs per year	Multivariable Adjusted - additional variables	Post-baseline	Female	50 to 59 years	56494	1081.83	38.2846	1.15e-175
Breast Cancer (ER-)	Breast Cancer	Total healthcare costs per year	Main Analysis MR	Post-baseline	Female	60+ years	73287	-592.595	1141.94	0.603803	69.1182	0.147053
Breast Cancer (ER-)	Breast Cancer	Total healthcare costs per year	Multivariable Adjusted	Post-baseline	Female	60+ years	73287	957.963	35.2652	1.7e-162
Breast Cancer (ER-)	Breast Cancer	Total healthcare costs per year	Multivariable Adjusted - additional variables	Post-baseline	Female	60+ years	72580	923.204	34.8996	3.36e-154
Breast Cancer (ER-)	Breast Cancer	Primary healthcare costs per year	Main Analysis MR	All	Female	All	166881	-141.492	129.444	0.274364	437.13	0.0248611
Breast Cancer (ER-)	Breast Cancer	Primary healthcare costs per year	Multivariable Adjusted	All	Female	All	166881	72.0061	6.87819	1.202e-25
Breast Cancer (ER-)	Breast Cancer	Primary healthcare costs per year	Multivariable Adjusted - additional variables	All	Female	All	165643	70.1002	6.80795	7.283e-25
Breast Cancer (ER-)	Breast Cancer	Primary healthcare costs per year	Main Analysis MR	All	Female	<50 years	36744	-143.809	382.665	0.707058	82.022	0.417637
Breast Cancer (ER-)	Breast Cancer	Primary healthcare costs per year	Multivariable Adjusted	All	Female	<50 years	36744	96.6017	19.4967	7.241e-07
Breast Cancer (ER-)	Breast Cancer	Primary healthcare costs per year	Multivariable Adjusted - additional variables	All	Female	<50 years	36569	98.2234	19.3551	3.879e-07
Breast Cancer (ER-)	Breast Cancer	Primary healthcare costs per year	Main Analysis MR	All	Female	50 to 59 years	56850	-5.61391	249.953	0.982081	126.668	0.585364
Breast Cancer (ER-)	Breast Cancer	Primary healthcare costs per year	Multivariable Adjusted	All	Female	50 to 59 years	56850	74.1968	11.2975	5.116e-11
Breast Cancer (ER-)	Breast Cancer	Primary healthcare costs per year	Multivariable Adjusted - additional variables	All	Female	50 to 59 years	56494	73.0065	11.1176	5.143e-11
Breast Cancer (ER-)	Breast Cancer	Primary healthcare costs per year	Main Analysis MR	All	Female	60+ years	73287	-207.779	164.201	0.205729	231.964	0.0280735
Breast Cancer (ER-)	Breast Cancer	Primary healthcare costs per year	Multivariable Adjusted	All	Female	60+ years	73287	65.1779	9.79132	2.8e-11
Breast Cancer (ER-)	Breast Cancer	Primary healthcare costs per year	Multivariable Adjusted - additional variables	All	Female	60+ years	72580	61.5154	9.71417	2.411e-10
Breast Cancer (ER-)	Breast Cancer	Primary healthcare costs per year	Main Analysis MR	Pre-baseline	Female	All	166881	-225.933	206.881	0.274793	260.002	0.0565435
Breast Cancer (ER-)	Breast Cancer	Primary healthcare costs per year	Multivariable Adjusted	Pre-baseline	Female	All	166881	58.5971	8.53778	6.73e-12
Breast Cancer (ER-)	Breast Cancer	Primary healthcare costs per year	Multivariable Adjusted - additional variables	Pre-baseline	Female	All	165643	60.3442	8.46244	9.977e-13
Breast Cancer (ER-)	Breast Cancer	Primary healthcare costs per year	Main Analysis MR	Pre-baseline	Female	<50 years	36744	-290.431	775.429	0.708001	40.268	0.500046
Breast Cancer (ER-)	Breast Cancer	Primary healthcare costs per year	Multivariable Adjusted	Pre-baseline	Female	<50 years	36744	97.3613	29.17	0.00084467
Breast Cancer (ER-)	Breast Cancer	Primary healthcare costs per year	Multivariable Adjusted - additional variables	Pre-baseline	Female	<50 years	36569	103.155	28.909	0.00035934
Breast Cancer (ER-)	Breast Cancer	Primary healthcare costs per year	Main Analysis MR	Pre-baseline	Female	50 to 59 years	56850	-9.35774	417.178	0.982104	69.9139	0.583914
Breast Cancer (ER-)	Breast Cancer	Primary healthcare costs per year	Multivariable Adjusted	Pre-baseline	Female	50 to 59 years	56850	64.989	13.7103	2.136e-06
Breast Cancer (ER-)	Breast Cancer	Primary healthcare costs per year	Multivariable Adjusted - additional variables	Pre-baseline	Female	50 to 59 years	56494	64.4305	13.4352	1.622e-06
Breast Cancer (ER-)	Breast Cancer	Primary healthcare costs per year	Main Analysis MR	Pre-baseline	Female	60+ years	73287	-306.954	242.923	0.206379	152.131	0.0548843
Breast Cancer (ER-)	Breast Cancer	Primary healthcare costs per year	Multivariable Adjusted	Pre-baseline	Female	60+ years	73287	49.464	11.6629	2.224e-05
Breast Cancer (ER-)	Breast Cancer	Primary healthcare costs per year	Multivariable Adjusted - additional variables	Pre-baseline	Female	60+ years	72580	51.5947	11.5814	8.391e-06
Breast Cancer (ER-)	Breast Cancer	Primary healthcare costs per year	Main Analysis MR	Post-baseline	Female	All	166881	-378.577	347.613	0.27612	159.565	0.0608464
Breast Cancer (ER-)	Breast Cancer	Primary healthcare costs per year	Multivariable Adjusted	Post-baseline	Female	All	166881	88.0169	11.2499	5.126e-15
Breast Cancer (ER-)	Breast Cancer	Primary healthcare costs per year	Multivariable Adjusted - additional variables	Post-baseline	Female	All	165643	80.1215	11.14	6.374e-13
Breast Cancer (ER-)	Breast Cancer	Primary healthcare costs per year	Main Analysis MR	Post-baseline	Female	<50 years	36744	-284.86	760.666	0.708041	39.8144	0.505381
Breast Cancer (ER-)	Breast Cancer	Primary healthcare costs per year	Multivariable Adjusted	Post-baseline	Female	<50 years	36744	92.992	25.5694	0.000276
Breast Cancer (ER-)	Breast Cancer	Primary healthcare costs per year	Multivariable Adjusted - additional variables	Post-baseline	Female	<50 years	36569	91.4153	25.3144	0.00030479
Breast Cancer (ER-)	Breast Cancer	Primary healthcare costs per year	Main Analysis MR	Post-baseline	Female	50 to 59 years	56850	-14.032	626.145	0.982121	52.6142	0.587785
Breast Cancer (ER-)	Breast Cancer	Primary healthcare costs per year	Multivariable Adjusted	Post-baseline	Female	50 to 59 years	56850	83.2095	18.3533	5.794e-06
Breast Cancer (ER-)	Breast Cancer	Primary healthcare costs per year	Multivariable Adjusted - additional variables	Post-baseline	Female	50 to 59 years	56494	81.0763	18.0325	6.92e-06
Breast Cancer (ER-)	Breast Cancer	Primary healthcare costs per year	Main Analysis MR	Post-baseline	Female	60+ years	73287	-643.093	514.114	0.21098	69.1182	0.0598788
Breast Cancer (ER-)	Breast Cancer	Primary healthcare costs per year	Multivariable Adjusted	Post-baseline	Female	60+ years	73287	89.7848	16.6068	6.426e-08
Breast Cancer (ER-)	Breast Cancer	Primary healthcare costs per year	Multivariable Adjusted - additional variables	Post-baseline	Female	60+ years	72580	74.5781	16.4751	5.991e-06
Breast Cancer (ER-)	Breast Cancer	Secondary healthcare costs per year	Main Analysis MR	All	Female	All	166881	350.846	215.439	0.103415	437.13	0.188411
Breast Cancer (ER-)	Breast Cancer	Secondary healthcare costs per year	Multivariable Adjusted	All	Female	All	166881	632.107	11.1412	0
Breast Cancer (ER-)	Breast Cancer	Secondary healthcare costs per year	Multivariable Adjusted - additional variables	All	Female	All	165643	628.385	11.0961	0
Breast Cancer (ER-)	Breast Cancer	Secondary healthcare costs per year	Main Analysis MR	All	Female	<50 years	36744	653.991	509.772	0.199524	82.022	0.286622
Breast Cancer (ER-)	Breast Cancer	Secondary healthcare costs per year	Multivariable Adjusted	All	Female	<50 years	36744	1185.93	24.4578	0
Breast Cancer (ER-)	Breast Cancer	Secondary healthcare costs per year	Multivariable Adjusted - additional variables	All	Female	<50 years	36569	1189.88	24.3383	0
Breast Cancer (ER-)	Breast Cancer	Secondary healthcare costs per year	Main Analysis MR	All	Female	50 to 59 years	56850	787.226	395.021	0.0462755	126.668	0.767053
Breast Cancer (ER-)	Breast Cancer	Secondary healthcare costs per year	Multivariable Adjusted	All	Female	50 to 59 years	56850	670.487	19.5906	1.03e-256
Breast Cancer (ER-)	Breast Cancer	Secondary healthcare costs per year	Multivariable Adjusted - additional variables	All	Female	50 to 59 years	56494	667.874	19.4843	1.69e-257
Breast Cancer (ER-)	Breast Cancer	Secondary healthcare costs per year	Main Analysis MR	All	Female	60+ years	73287	16.3155	296.813	0.956163	231.964	0.10459
Breast Cancer (ER-)	Breast Cancer	Secondary healthcare costs per year	Multivariable Adjusted	All	Female	60+ years	73287	492.478	16.4107	7.36e-198
Breast Cancer (ER-)	Breast Cancer	Secondary healthcare costs per year	Multivariable Adjusted - additional variables	All	Female	60+ years	72580	483.998	16.3627	2.75e-192
Breast Cancer (ER-)	Breast Cancer	Secondary healthcare costs per year	Main Analysis MR	Pre-baseline	Female	All	166881	560.229	346.215	0.105629	260.002	0.60775
Breast Cancer (ER-)	Breast Cancer	Secondary healthcare costs per year	Multivariable Adjusted	Pre-baseline	Female	All	166881	383.262	13.9354	1.63e-166
Breast Cancer (ER-)	Breast Cancer	Secondary healthcare costs per year	Multivariable Adjusted - additional variables	Pre-baseline	Female	All	165643	382.629	13.8854	3.73e-167
Breast Cancer (ER-)	Breast Cancer	Secondary healthcare costs per year	Main Analysis MR	Pre-baseline	Female	<50 years	36744	1320.77	1048.71	0.207876	40.268	0.72461
Breast Cancer (ER-)	Breast Cancer	Secondary healthcare costs per year	Multivariable Adjusted	Pre-baseline	Female	<50 years	36744	959.353	37.7146	9.79e-143
Breast Cancer (ER-)	Breast Cancer	Secondary healthcare costs per year	Multivariable Adjusted - additional variables	Pre-baseline	Female	<50 years	36569	967.713	37.588	3.64e-146
Breast Cancer (ER-)	Breast Cancer	Secondary healthcare costs per year	Main Analysis MR	Pre-baseline	Female	50 to 59 years	56850	1312.21	672.873	0.0511564	69.9139	0.182798
Breast Cancer (ER-)	Breast Cancer	Secondary healthcare costs per year	Multivariable Adjusted	Pre-baseline	Female	50 to 59 years	56850	427.791	24.7913	1.014e-66
Breast Cancer (ER-)	Breast Cancer	Secondary healthcare costs per year	Multivariable Adjusted - additional variables	Pre-baseline	Female	50 to 59 years	56494	427.219	24.6629	3.189e-67
Breast Cancer (ER-)	Breast Cancer	Secondary healthcare costs per year	Main Analysis MR	Pre-baseline	Female	60+ years	73287	24.103	438.567	0.956172	152.131	0.555208
Breast Cancer (ER-)	Breast Cancer	Secondary healthcare costs per year	Multivariable Adjusted	Pre-baseline	Female	60+ years	73287	281.819	19.6908	1.836e-46
Breast Cancer (ER-)	Breast Cancer	Secondary healthcare costs per year	Multivariable Adjusted - additional variables	Pre-baseline	Female	60+ years	72580	278.957	19.6343	8.211e-46
Breast Cancer (ER-)	Breast Cancer	Secondary healthcare costs per year	Main Analysis MR	Post-baseline	Female	All	166881	938.729	575.261	0.102715	159.565	0.924911
Breast Cancer (ER-)	Breast Cancer	Secondary healthcare costs per year	Multivariable Adjusted	Post-baseline	Female	All	166881	992.819	17.9335	0
Breast Cancer (ER-)	Breast Cancer	Secondary healthcare costs per year	Multivariable Adjusted - additional variables	Post-baseline	Female	All	165643	983.354	17.8484	0
Breast Cancer (ER-)	Breast Cancer	Secondary healthcare costs per year	Main Analysis MR	Post-baseline	Female	<50 years	36744	1295.44	1012.13	0.200577	39.8144	0.9799
Breast Cancer (ER-)	Breast Cancer	Secondary healthcare costs per year	Multivariable Adjusted	Post-baseline	Female	<50 years	36744	1320.96	32.4485	0
Breast Cancer (ER-)	Breast Cancer	Secondary healthcare costs per year	Multivariable Adjusted - additional variables	Post-baseline	Female	<50 years	36569	1320.9	32.273	0
Breast Cancer (ER-)	Breast Cancer	Secondary healthcare costs per year	Main Analysis MR	Post-baseline	Female	50 to 59 years	56850	1967.68	995.136	0.0480078	52.6142	0.328536
Breast Cancer (ER-)	Breast Cancer	Secondary healthcare costs per year	Multivariable Adjusted	Post-baseline	Female	50 to 59 years	56850	1006.94	31.1452	2.6e-229
Breast Cancer (ER-)	Breast Cancer	Secondary healthcare costs per year	Multivariable Adjusted - additional variables	Post-baseline	Female	50 to 59 years	56494	1000.75	30.9657	3.9e-229
Breast Cancer (ER-)	Breast Cancer	Secondary healthcare costs per year	Main Analysis MR	Post-baseline	Female	60+ years	73287	50.4976	918.319	0.956147	69.1182	0.369081
Breast Cancer (ER-)	Breast Cancer	Secondary healthcare costs per year	Multivariable Adjusted	Post-baseline	Female	60+ years	73287	868.178	28.149	7.13e-209
Breast Cancer (ER-)	Breast Cancer	Secondary healthcare costs per year	Multivariable Adjusted - additional variables	Post-baseline	Female	60+ years	72580	848.626	28.0574	5.88e-201
Breast Cancer (ER-)	Breast Cancer	QALY-costs per year (£10k per QALY)	Main Analysis MR	All	Female	All	166881	7.18517	585.126	0.990202	437.13	0.0243031
Breast Cancer (ER-)	Breast Cancer	QALY-costs per year (£10k per QALY)	Multivariable Adjusted	All	Female	All	166881	1176.83	29.8116	0
Breast Cancer (ER-)	Breast Cancer	QALY-costs per year (£10k per QALY)	Multivariable Adjusted - additional variables	All	Female	All	165643	1167.13	29.0496	0
Breast Cancer (ER-)	Breast Cancer	QALY-costs per year (£10k per QALY)	Main Analysis MR	All	Female	<50 years	36744	-587.339	1586.89	0.711294	82.022	0.0685845
Breast Cancer (ER-)	Breast Cancer	QALY-costs per year (£10k per QALY)	Multivariable Adjusted	All	Female	<50 years	36744	1849.36	74.7336	3.43e-135
Breast Cancer (ER-)	Breast Cancer	QALY-costs per year (£10k per QALY)	Multivariable Adjusted - additional variables	All	Female	<50 years	36569	1859.81	72.7053	2.54e-144
Breast Cancer (ER-)	Breast Cancer	QALY-costs per year (£10k per QALY)	Main Analysis MR	All	Female	50 to 59 years	56850	849.784	1083.79	0.432991	126.668	0.666018
Breast Cancer (ER-)	Breast Cancer	QALY-costs per year (£10k per QALY)	Multivariable Adjusted	All	Female	50 to 59 years	56850	1252.98	51.9874	2.41e-128
Breast Cancer (ER-)	Breast Cancer	QALY-costs per year (£10k per QALY)	Multivariable Adjusted - additional variables	All	Female	50 to 59 years	56494	1241.48	50.2185	6.28e-135
Breast Cancer (ER-)	Breast Cancer	QALY-costs per year (£10k per QALY)	Main Analysis MR	All	Female	60+ years	73287	-271.923	762.288	0.721301	231.964	0.072581
Breast Cancer (ER-)	Breast Cancer	QALY-costs per year (£10k per QALY)	Multivariable Adjusted	All	Female	60+ years	73287	991.223	43.3534	1.07e-115
Breast Cancer (ER-)	Breast Cancer	QALY-costs per year (£10k per QALY)	Multivariable Adjusted - additional variables	All	Female	60+ years	72580	972.055	42.4674	5.92e-116
Breast Cancer (ER-)	Breast Cancer	QALY-costs per year (£10k per QALY)	Main Analysis MR	Pre-baseline	Female	All	166881	11.4732	934.458	0.990204	260.002	0.248674
Breast Cancer (ER-)	Breast Cancer	QALY-costs per year (£10k per QALY)	Multivariable Adjusted	Pre-baseline	Female	All	166881	964.062	37.3807	1.14e-146
Breast Cancer (ER-)	Breast Cancer	QALY-costs per year (£10k per QALY)	Multivariable Adjusted - additional variables	Pre-baseline	Female	All	165643	974.918	36.4835	2.6e-157
Breast Cancer (ER-)	Breast Cancer	QALY-costs per year (£10k per QALY)	Main Analysis MR	Pre-baseline	Female	<50 years	36744	-1186.16	3211.14	0.711837	40.268	0.264221
Breast Cancer (ER-)	Breast Cancer	QALY-costs per year (£10k per QALY)	Multivariable Adjusted	Pre-baseline	Female	<50 years	36744	1793.95	113.983	8.213e-56
Breast Cancer (ER-)	Breast Cancer	QALY-costs per year (£10k per QALY)	Multivariable Adjusted - additional variables	Pre-baseline	Female	<50 years	36569	1822.23	110.919	1.195e-60
Breast Cancer (ER-)	Breast Cancer	QALY-costs per year (£10k per QALY)	Main Analysis MR	Pre-baseline	Female	50 to 59 years	56850	1416.49	1812.38	0.43447	69.9139	0.745503
Breast Cancer (ER-)	Breast Cancer	QALY-costs per year (£10k per QALY)	Multivariable Adjusted	Pre-baseline	Female	50 to 59 years	56850	1103.48	64.5948	1.981e-65
Breast Cancer (ER-)	Breast Cancer	QALY-costs per year (£10k per QALY)	Multivariable Adjusted - additional variables	Pre-baseline	Female	50 to 59 years	56494	1099.63	62.4749	2.413e-69
Breast Cancer (ER-)	Breast Cancer	QALY-costs per year (£10k per QALY)	Main Analysis MR	Pre-baseline	Female	60+ years	73287	-401.715	1125.83	0.72123	152.131	0.253561
Breast Cancer (ER-)	Breast Cancer	QALY-costs per year (£10k per QALY)	Multivariable Adjusted	Pre-baseline	Female	60+ years	73287	777.846	52.2515	4.028e-50
Breast Cancer (ER-)	Breast Cancer	QALY-costs per year (£10k per QALY)	Multivariable Adjusted - additional variables	Pre-baseline	Female	60+ years	72580	790.664	51.2401	1.02e-53
Breast Cancer (ER-)	Breast Cancer	QALY-costs per year (£10k per QALY)	Main Analysis MR	Post-baseline	Female	All	166881	19.2248	1566.07	0.990206	159.565	0.30039
Breast Cancer (ER-)	Breast Cancer	QALY-costs per year (£10k per QALY)	Multivariable Adjusted	Post-baseline	Female	All	166881	1427.79	48.3629	1.49e-191
Breast Cancer (ER-)	Breast Cancer	QALY-costs per year (£10k per QALY)	Multivariable Adjusted - additional variables	Post-baseline	Female	All	165643	1383.86	47.1013	9.76e-190
Breast Cancer (ER-)	Breast Cancer	QALY-costs per year (£10k per QALY)	Main Analysis MR	Post-baseline	Female	<50 years	36744	-1163.41	3151.76	0.712031	39.8144	0.256896
Breast Cancer (ER-)	Breast Cancer	QALY-costs per year (£10k per QALY)	Multivariable Adjusted	Post-baseline	Female	<50 years	36744	1833.43	100.954	1.048e-73
Breast Cancer (ER-)	Breast Cancer	QALY-costs per year (£10k per QALY)	Multivariable Adjusted - additional variables	Post-baseline	Female	<50 years	36569	1830.08	98.2367	1.861e-77
Breast Cancer (ER-)	Breast Cancer	QALY-costs per year (£10k per QALY)	Main Analysis MR	Post-baseline	Female	50 to 59 years	56850	2124.05	2718.3	0.434575	52.6142	0.718543
Breast Cancer (ER-)	Breast Cancer	QALY-costs per year (£10k per QALY)	Multivariable Adjusted	Post-baseline	Female	50 to 59 years	56850	1395.58	83.1716	3.446e-63
Breast Cancer (ER-)	Breast Cancer	QALY-costs per year (£10k per QALY)	Multivariable Adjusted - additional variables	Post-baseline	Female	50 to 59 years	56494	1372.34	80.4791	3.374e-65
Breast Cancer (ER-)	Breast Cancer	QALY-costs per year (£10k per QALY)	Main Analysis MR	Post-baseline	Female	60+ years	73287	-841.624	2364.9	0.721929	69.1182	0.318435
Breast Cancer (ER-)	Breast Cancer	QALY-costs per year (£10k per QALY)	Multivariable Adjusted	Post-baseline	Female	60+ years	73287	1312.6	73.8918	1.349e-70
Breast Cancer (ER-)	Breast Cancer	QALY-costs per year (£10k per QALY)	Multivariable Adjusted - additional variables	Post-baseline	Female	60+ years	72580	1229.25	72.4178	1.271e-64
Breast Cancer (ER-)	Breast Cancer	QALY-costs per year (£20k per QALY)	Main Analysis MR	All	Female	All	166881	-194.984	982.113	0.842627	437.13	0.0327305
Breast Cancer (ER-)	Breast Cancer	QALY-costs per year (£20k per QALY)	Multivariable Adjusted	All	Female	All	166881	1649.55	49.803	1.46e-240
Breast Cancer (ER-)	Breast Cancer	QALY-costs per year (£20k per QALY)	Multivariable Adjusted - additional variables	All	Female	All	165643	1635.78	48.5495	7.33e-249
Breast Cancer (ER-)	Breast Cancer	QALY-costs per year (£20k per QALY)	Main Analysis MR	All	Female	<50 years	36744	-1684.86	2726.13	0.536549	82.022	0.0683797
Breast Cancer (ER-)	Breast Cancer	QALY-costs per year (£20k per QALY)	Multivariable Adjusted	All	Female	<50 years	36744	2416.18	126.657	3.951e-81
Breast Cancer (ER-)	Breast Cancer	QALY-costs per year (£20k per QALY)	Multivariable Adjusted - additional variables	All	Female	<50 years	36569	2431.52	123.36	1.743e-86
Breast Cancer (ER-)	Breast Cancer	QALY-costs per year (£20k per QALY)	Main Analysis MR	All	Female	50 to 59 years	56850	917.956	1822.75	0.614535	126.668	0.578643
Breast Cancer (ER-)	Breast Cancer	QALY-costs per year (£20k per QALY)	Multivariable Adjusted	All	Female	50 to 59 years	56850	1761.27	87.6209	7.23e-90
Breast Cancer (ER-)	Breast Cancer	QALY-costs per year (£20k per QALY)	Multivariable Adjusted - additional variables	All	Female	50 to 59 years	56494	1742.08	84.6936	5.185e-94
Breast Cancer (ER-)	Breast Cancer	QALY-costs per year (£20k per QALY)	Main Analysis MR	All	Female	60+ years	73287	-352.383	1259.7	0.779681	231.964	0.126087
Breast Cancer (ER-)	Breast Cancer	QALY-costs per year (£20k per QALY)	Multivariable Adjusted	All	Female	60+ years	73287	1424.79	72.107	6.661e-87
Breast Cancer (ER-)	Breast Cancer	QALY-costs per year (£20k per QALY)	Multivariable Adjusted - additional variables	All	Female	60+ years	72580	1398.6	70.6751	3.697e-87
Breast Cancer (ER-)	Breast Cancer	QALY-costs per year (£20k per QALY)	Main Analysis MR	Pre-baseline	Female	All	166881	-311.349	1568.41	0.842644	260.002	0.193768
Breast Cancer (ER-)	Breast Cancer	QALY-costs per year (£20k per QALY)	Multivariable Adjusted	Pre-baseline	Female	All	166881	1486.27	62.288	7.76e-126
Breast Cancer (ER-)	Breast Cancer	QALY-costs per year (£20k per QALY)	Multivariable Adjusted - additional variables	Pre-baseline	Female	All	165643	1506.86	60.8193	1.62e-135
Breast Cancer (ER-)	Breast Cancer	QALY-costs per year (£20k per QALY)	Main Analysis MR	Pre-baseline	Female	<50 years	36744	-3402.67	5528.84	0.538264	40.268	0.184808
Breast Cancer (ER-)	Breast Cancer	QALY-costs per year (£20k per QALY)	Multivariable Adjusted	Pre-baseline	Female	<50 years	36744	2531.18	194.007	6.625e-39
Breast Cancer (ER-)	Breast Cancer	QALY-costs per year (£20k per QALY)	Multivariable Adjusted - additional variables	Pre-baseline	Female	<50 years	36569	2573.6	189.106	3.527e-42
Breast Cancer (ER-)	Breast Cancer	QALY-costs per year (£20k per QALY)	Main Analysis MR	Pre-baseline	Female	50 to 59 years	56850	1530.13	3042.86	0.615064	69.9139	0.719952
Breast Cancer (ER-)	Breast Cancer	QALY-costs per year (£20k per QALY)	Multivariable Adjusted	Pre-baseline	Female	50 to 59 years	56850	1714.18	108.275	1.877e-56
Breast Cancer (ER-)	Breast Cancer	QALY-costs per year (£20k per QALY)	Multivariable Adjusted - additional variables	Pre-baseline	Female	50 to 59 years	56494	1707.61	104.781	1.036e-59
Breast Cancer (ER-)	Breast Cancer	QALY-costs per year (£20k per QALY)	Main Analysis MR	Pre-baseline	Female	60+ years	73287	-520.578	1860.93	0.779676	152.131	0.312341
Breast Cancer (ER-)	Breast Cancer	QALY-costs per year (£20k per QALY)	Multivariable Adjusted	Pre-baseline	Female	60+ years	73287	1224.41	86.9952	5.454e-45
Breast Cancer (ER-)	Breast Cancer	QALY-costs per year (£20k per QALY)	Multivariable Adjusted - additional variables	Pre-baseline	Female	60+ years	72580	1250.78	85.3761	1.343e-48
Breast Cancer (ER-)	Breast Cancer	QALY-costs per year (£20k per QALY)	Main Analysis MR	Post-baseline	Female	All	166881	-521.702	2629.39	0.842723	159.565	0.320357
Breast Cancer (ER-)	Breast Cancer	QALY-costs per year (£20k per QALY)	Multivariable Adjusted	Post-baseline	Female	All	166881	1774.73	81.1736	5.79e-106
Breast Cancer (ER-)	Breast Cancer	QALY-costs per year (£20k per QALY)	Multivariable Adjusted - additional variables	Post-baseline	Female	All	165643	1704.24	79.1296	6.96e-103
Breast Cancer (ER-)	Breast Cancer	QALY-costs per year (£20k per QALY)	Main Analysis MR	Post-baseline	Female	<50 years	36744	-3337.4	5421.9	0.538197	39.8144	0.203705
Breast Cancer (ER-)	Breast Cancer	QALY-costs per year (£20k per QALY)	Multivariable Adjusted	Post-baseline	Female	<50 years	36744	2252.91	172.408	5.064e-39
Breast Cancer (ER-)	Breast Cancer	QALY-costs per year (£20k per QALY)	Multivariable Adjusted - additional variables	Post-baseline	Female	<50 years	36569	2247.84	167.965	7.625e-41
Breast Cancer (ER-)	Breast Cancer	QALY-costs per year (£20k per QALY)	Main Analysis MR	Post-baseline	Female	50 to 59 years	56850	2294.44	4568.14	0.615477	52.6142	0.721896
Breast Cancer (ER-)	Breast Cancer	QALY-costs per year (£20k per QALY)	Multivariable Adjusted	Post-baseline	Female	50 to 59 years	56850	1701.01	139.823	4.749e-34
Breast Cancer (ER-)	Breast Cancer	QALY-costs per year (£20k per QALY)	Multivariable Adjusted - additional variables	Post-baseline	Female	50 to 59 years	56494	1662.84	135.459	1.225e-34
Breast Cancer (ER-)	Breast Cancer	QALY-costs per year (£20k per QALY)	Main Analysis MR	Post-baseline	Female	60+ years	73287	-1090.65	3905.44	0.780041	69.1182	0.443272
Breast Cancer (ER-)	Breast Cancer	QALY-costs per year (£20k per QALY)	Multivariable Adjusted	Post-baseline	Female	60+ years	73287	1667.23	122.946	6.851e-42
Breast Cancer (ER-)	Breast Cancer	QALY-costs per year (£20k per QALY)	Multivariable Adjusted - additional variables	Post-baseline	Female	60+ years	72580	1535.29	120.631	4.177e-37
Breast Cancer (ER-)	Breast Cancer	QALY-costs per year (£30k per QALY)	Main Analysis MR	All	Female	All	166881	-397.153	1392.87	0.775542	437.13	0.0378997
Breast Cancer (ER-)	Breast Cancer	QALY-costs per year (£30k per QALY)	Multivariable Adjusted	All	Female	All	166881	2122.26	70.5249	6.09e-199
Breast Cancer (ER-)	Breast Cancer	QALY-costs per year (£30k per QALY)	Multivariable Adjusted - additional variables	All	Female	All	165643	2104.42	68.8011	1.82e-205
Breast Cancer (ER-)	Breast Cancer	QALY-costs per year (£30k per QALY)	Main Analysis MR	All	Female	<50 years	36744	-2782.38	3900.62	0.475649	82.022	0.0692023
Breast Cancer (ER-)	Breast Cancer	QALY-costs per year (£30k per QALY)	Multivariable Adjusted	All	Female	<50 years	36744	2983.01	180.266	1.659e-61
Breast Cancer (ER-)	Breast Cancer	QALY-costs per year (£30k per QALY)	Multivariable Adjusted - additional variables	All	Female	<50 years	36569	3003.22	175.758	1.848e-65
Breast Cancer (ER-)	Breast Cancer	QALY-costs per year (£30k per QALY)	Main Analysis MR	All	Female	50 to 59 years	56850	986.128	2587.51	0.703122	126.668	0.547706
Breast Cancer (ER-)	Breast Cancer	QALY-costs per year (£30k per QALY)	Multivariable Adjusted	All	Female	50 to 59 years	56850	2269.56	124.568	3.619e-74
Breast Cancer (ER-)	Breast Cancer	QALY-costs per year (£30k per QALY)	Multivariable Adjusted - additional variables	All	Female	50 to 59 years	56494	2242.68	120.532	2.852e-77
Breast Cancer (ER-)	Breast Cancer	QALY-costs per year (£30k per QALY)	Main Analysis MR	All	Female	60+ years	73287	-432.842	1775.41	0.807387	231.964	0.159257
Breast Cancer (ER-)	Breast Cancer	QALY-costs per year (£30k per QALY)	Multivariable Adjusted	All	Female	60+ years	73287	1858.36	101.903	2.652e-74
Breast Cancer (ER-)	Breast Cancer	QALY-costs per year (£30k per QALY)	Multivariable Adjusted - additional variables	All	Female	60+ years	72580	1825.14	99.9525	1.721e-74
Breast Cancer (ER-)	Breast Cancer	QALY-costs per year (£30k per QALY)	Main Analysis MR	Pre-baseline	Female	All	166881	-634.171	2224.52	0.775581	260.002	0.174834
Breast Cancer (ER-)	Breast Cancer	QALY-costs per year (£30k per QALY)	Multivariable Adjusted	Pre-baseline	Female	All	166881	2008.47	88.0768	4.22e-115
Breast Cancer (ER-)	Breast Cancer	QALY-costs per year (£30k per QALY)	Multivariable Adjusted - additional variables	Pre-baseline	Female	All	165643	2038.81	86.0623	4.58e-124
Breast Cancer (ER-)	Breast Cancer	QALY-costs per year (£30k per QALY)	Main Analysis MR	Pre-baseline	Female	<50 years	36744	-5619.17	7920.49	0.478047	40.268	0.160826
Breast Cancer (ER-)	Breast Cancer	QALY-costs per year (£30k per QALY)	Multivariable Adjusted	Pre-baseline	Female	<50 years	36744	3268.41	276.688	3.36e-32
Breast Cancer (ER-)	Breast Cancer	QALY-costs per year (£30k per QALY)	Multivariable Adjusted - additional variables	Pre-baseline	Female	<50 years	36569	3324.96	270.05	7.766e-35
Breast Cancer (ER-)	Breast Cancer	QALY-costs per year (£30k per QALY)	Main Analysis MR	Pre-baseline	Female	50 to 59 years	56850	1643.76	4317.64	0.70342	69.9139	0.72543
Breast Cancer (ER-)	Breast Cancer	QALY-costs per year (£30k per QALY)	Multivariable Adjusted	Pre-baseline	Female	50 to 59 years	56850	2324.89	153.577	9.056e-52
Breast Cancer (ER-)	Breast Cancer	QALY-costs per year (£30k per QALY)	Multivariable Adjusted - additional variables	Pre-baseline	Female	50 to 59 years	56494	2315.59	148.765	1.249e-54
Breast Cancer (ER-)	Breast Cancer	QALY-costs per year (£30k per QALY)	Main Analysis MR	Pre-baseline	Female	60+ years	73287	-639.442	2623	0.807399	152.131	0.338196
Breast Cancer (ER-)	Breast Cancer	QALY-costs per year (£30k per QALY)	Multivariable Adjusted	Pre-baseline	Female	60+ years	73287	1670.97	122.977	4.737e-42
Breast Cancer (ER-)	Breast Cancer	QALY-costs per year (£30k per QALY)	Multivariable Adjusted - additional variables	Pre-baseline	Female	60+ years	72580	1710.89	120.78	1.503e-45
Breast Cancer (ER-)	Breast Cancer	QALY-costs per year (£30k per QALY)	Main Analysis MR	Post-baseline	Female	All	166881	-1062.63	3729.37	0.775694	159.565	0.32656
Breast Cancer (ER-)	Breast Cancer	QALY-costs per year (£30k per QALY)	Multivariable Adjusted	Post-baseline	Female	All	166881	2121.68	115.197	9.438e-76
Breast Cancer (ER-)	Breast Cancer	QALY-costs per year (£30k per QALY)	Multivariable Adjusted - additional variables	Post-baseline	Female	All	165643	2024.62	112.408	1.585e-72
Breast Cancer (ER-)	Breast Cancer	QALY-costs per year (£30k per QALY)	Main Analysis MR	Post-baseline	Female	<50 years	36744	-5511.39	7762.28	0.47769	39.8144	0.190979
Breast Cancer (ER-)	Breast Cancer	QALY-costs per year (£30k per QALY)	Multivariable Adjusted	Post-baseline	Female	<50 years	36744	2672.39	246.097	1.806e-27
Breast Cancer (ER-)	Breast Cancer	QALY-costs per year (£30k per QALY)	Multivariable Adjusted - additional variables	Post-baseline	Female	<50 years	36569	2665.61	239.991	1.158e-28
Breast Cancer (ER-)	Breast Cancer	QALY-costs per year (£30k per QALY)	Main Analysis MR	Post-baseline	Female	50 to 59 years	56850	2464.84	6482.67	0.703782	52.6142	0.703473
Breast Cancer (ER-)	Breast Cancer	QALY-costs per year (£30k per QALY)	Multivariable Adjusted	Post-baseline	Female	50 to 59 years	56850	2006.44	198.527	5.164e-24
Breast Cancer (ER-)	Breast Cancer	QALY-costs per year (£30k per QALY)	Multivariable Adjusted - additional variables	Post-baseline	Female	50 to 59 years	56494	1953.35	192.568	3.535e-24
Breast Cancer (ER-)	Breast Cancer	QALY-costs per year (£30k per QALY)	Main Analysis MR	Post-baseline	Female	60+ years	73287	-1339.68	5503.01	0.80766	69.1182	0.506705
Breast Cancer (ER-)	Breast Cancer	QALY-costs per year (£30k per QALY)	Multivariable Adjusted	Post-baseline	Female	60+ years	73287	2021.87	173.813	2.819e-31
Breast Cancer (ER-)	Breast Cancer	QALY-costs per year (£30k per QALY)	Multivariable Adjusted - additional variables	Post-baseline	Female	60+ years	72580	1841.34	170.706	3.983e-27
Colorectal Cancer	Colorectal Cancer	QALYs per year	Main Analysis MR	All	All	All	310913	-0.213794	0.154694	0.166959	136.63	0.491142
Colorectal Cancer	Colorectal Cancer	QALYs per year	Multivariable Adjusted	All	All	All	310913	-0.111997	0.0034255	1.84e-234
Colorectal Cancer	Colorectal Cancer	QALYs per year	Multivariable Adjusted - additional variables	All	All	All	308511	-0.108844	0.0033688	5.16e-229
Colorectal Cancer	Colorectal Cancer	QALYs per year	Main Analysis MR	All	All	<50 years	67788	-0.772051	0.717227	0.281731	23.1551	0.257433
Colorectal Cancer	Colorectal Cancer	QALYs per year	Multivariable Adjusted	All	All	<50 years	67788	-0.119375	0.0132067	1.582e-19
Colorectal Cancer	Colorectal Cancer	QALYs per year	Multivariable Adjusted - additional variables	All	All	<50 years	67469	-0.117717	0.0129996	1.36e-19
Colorectal Cancer	Colorectal Cancer	QALYs per year	Main Analysis MR	All	All	50 to 59 years	101993	-0.23349	0.342038	0.494832	34.0112	0.611588
Colorectal Cancer	Colorectal Cancer	QALYs per year	Multivariable Adjusted	All	All	50 to 59 years	101993	-0.119915	0.0064192	7.136e-78
Colorectal Cancer	Colorectal Cancer	QALYs per year	Multivariable Adjusted - additional variables	All	All	50 to 59 years	101344	-0.114576	0.0062723	1.519e-74
Colorectal Cancer	Colorectal Cancer	QALYs per year	Main Analysis MR	All	All	60+ years	141132	-0.134067	0.172241	0.436352	84.688	0.68291
Colorectal Cancer	Colorectal Cancer	QALYs per year	Multivariable Adjusted	All	All	60+ years	141132	-0.106306	0.0043926	2.15e-129
Colorectal Cancer	Colorectal Cancer	QALYs per year	Multivariable Adjusted - additional variables	All	All	60+ years	139698	-0.103606	0.0043221	5.55e-127
Colorectal Cancer	Colorectal Cancer	QALYs per year	Main Analysis MR	Pre-baseline	All	All	310913	-0.573334	0.420702	0.172944	44.6894	0.24347
Colorectal Cancer	Colorectal Cancer	QALYs per year	Multivariable Adjusted	Pre-baseline	All	All	310913	-0.121961	0.0052781	3.95e-118
Colorectal Cancer	Colorectal Cancer	QALYs per year	Multivariable Adjusted - additional variables	Pre-baseline	All	All	308511	-0.1188	0.0052048	2.59e-115
Colorectal Cancer	Colorectal Cancer	QALYs per year	Main Analysis MR	Pre-baseline	All	<50 years	67788	-5.48438	6.80765	0.420462	1.693	0.186083
Colorectal Cancer	Colorectal Cancer	QALYs per year	Multivariable Adjusted	Pre-baseline	All	<50 years	67788	-0.0811872	0.0266354	0.00230296
Colorectal Cancer	Colorectal Cancer	QALYs per year	Multivariable Adjusted - additional variables	Pre-baseline	All	<50 years	67469	-0.0811614	0.0263645	0.00208091
Colorectal Cancer	Colorectal Cancer	QALYs per year	Main Analysis MR	Pre-baseline	All	50 to 59 years	101993	-0.835555	1.26968	0.510485	6.34832	0.521728
Colorectal Cancer	Colorectal Cancer	QALYs per year	Multivariable Adjusted	Pre-baseline	All	50 to 59 years	101993	-0.160205	0.0102268	2.616e-55
Colorectal Cancer	Colorectal Cancer	QALYs per year	Multivariable Adjusted - additional variables	Pre-baseline	All	50 to 59 years	101344	-0.15007	0.0100094	8.177e-51
Colorectal Cancer	Colorectal Cancer	QALYs per year	Main Analysis MR	Pre-baseline	All	60+ years	141132	-0.301622	0.389788	0.439044	38.0447	0.558317
Colorectal Cancer	Colorectal Cancer	QALYs per year	Multivariable Adjusted	Pre-baseline	All	60+ years	141132	-0.108925	0.0065206	1.212e-62
Colorectal Cancer	Colorectal Cancer	QALYs per year	Multivariable Adjusted - additional variables	Pre-baseline	All	60+ years	139698	-0.107788	0.0064302	4.561e-63
Colorectal Cancer	Colorectal Cancer	QALYs per year	Main Analysis MR	Post-baseline	All	All	310913	-0.340922	0.247873	0.169011	91.7343	0.302241
Colorectal Cancer	Colorectal Cancer	QALYs per year	Multivariable Adjusted	Post-baseline	All	All	310913	-0.103239	0.0044003	1e-121
Colorectal Cancer	Colorectal Cancer	QALYs per year	Multivariable Adjusted - additional variables	Post-baseline	All	All	308511	-0.100158	0.0043269	1.54e-118
Colorectal Cancer	Colorectal Cancer	QALYs per year	Main Analysis MR	Post-baseline	All	<50 years	67788	-0.898541	0.834198	0.281421	23.4031	0.25215
Colorectal Cancer	Colorectal Cancer	QALYs per year	Multivariable Adjusted	Post-baseline	All	<50 years	67788	-0.131989	0.0148983	8.049e-19
Colorectal Cancer	Colorectal Cancer	QALYs per year	Multivariable Adjusted - additional variables	Post-baseline	All	<50 years	67469	-0.129648	0.0146464	8.605e-19
Colorectal Cancer	Colorectal Cancer	QALYs per year	Main Analysis MR	Post-baseline	All	50 to 59 years	101993	-0.324041	0.476543	0.496516	29.991	0.573543
Colorectal Cancer	Colorectal Cancer	QALYs per year	Multivariable Adjusted	Post-baseline	All	50 to 59 years	101993	-0.0932201	0.0082394	1.119e-29
Colorectal Cancer	Colorectal Cancer	QALYs per year	Multivariable Adjusted - additional variables	Post-baseline	All	50 to 59 years	101344	-0.091094	0.0080503	1.098e-29
Colorectal Cancer	Colorectal Cancer	QALYs per year	Main Analysis MR	Post-baseline	All	60+ years	141132	-0.24134	0.311363	0.438276	45.567	0.595788
Colorectal Cancer	Colorectal Cancer	QALYs per year	Multivariable Adjusted	Post-baseline	All	60+ years	141132	-0.10209	0.0057702	4.782e-70
Colorectal Cancer	Colorectal Cancer	QALYs per year	Multivariable Adjusted - additional variables	Post-baseline	All	60+ years	139698	-0.098264	0.0056764	3.885e-67
Colorectal Cancer	Colorectal Cancer	QALYs per year	Main Analysis MR	All	Female	All	166881	-0.168278	0.314066	0.592093	41.3968	0.751399
Colorectal Cancer	Colorectal Cancer	QALYs per year	Multivariable Adjusted	All	Female	All	166881	-0.110715	0.0051417	7.68e-103
Colorectal Cancer	Colorectal Cancer	QALYs per year	Multivariable Adjusted - additional variables	All	Female	All	165643	-0.111258	0.0050265	1.48e-108
Colorectal Cancer	Colorectal Cancer	QALYs per year	Main Analysis MR	All	Female	<50 years	36744	-0.885466	1.49757	0.55434	6.76105	0.445575
Colorectal Cancer	Colorectal Cancer	QALYs per year	Multivariable Adjusted	All	Female	<50 years	36744	-0.102917	0.0186492	3.418e-08
Colorectal Cancer	Colorectal Cancer	QALYs per year	Multivariable Adjusted - additional variables	All	Female	<50 years	36569	-0.1044	0.0182866	1.136e-08
Colorectal Cancer	Colorectal Cancer	QALYs per year	Main Analysis MR	All	Female	50 to 59 years	56850	-0.159286	0.594878	0.788882	15.337	0.705782
Colorectal Cancer	Colorectal Cancer	QALYs per year	Multivariable Adjusted	All	Female	50 to 59 years	56850	-0.123235	0.0098133	3.596e-36
Colorectal Cancer	Colorectal Cancer	QALYs per year	Multivariable Adjusted - additional variables	All	Female	50 to 59 years	56494	-0.120781	0.0096103	3.172e-36
Colorectal Cancer	Colorectal Cancer	QALYs per year	Main Analysis MR	All	Female	60+ years	73287	-0.0620201	0.380438	0.8705	21.3071	0.683766
Colorectal Cancer	Colorectal Cancer	QALYs per year	Multivariable Adjusted	All	Female	60+ years	73287	-0.104947	0.0067794	4.722e-54
Colorectal Cancer	Colorectal Cancer	QALYs per year	Multivariable Adjusted - additional variables	All	Female	60+ years	72580	-0.106531	0.0066604	1.39e-57
Colorectal Cancer	Colorectal Cancer	QALYs per year	Main Analysis MR	Pre-baseline	Female	All	166881	-0.542022	1.03105	0.599099	9.14339	0.608883
Colorectal Cancer	Colorectal Cancer	QALYs per year	Multivariable Adjusted	Pre-baseline	Female	All	166881	-0.111344	0.0078794	2.441e-45
Colorectal Cancer	Colorectal Cancer	QALYs per year	Multivariable Adjusted - additional variables	Pre-baseline	Female	All	165643	-0.111437	0.0077179	2.95e-47
Colorectal Cancer	Colorectal Cancer	QALYs per year	Main Analysis MR	Pre-baseline	Female	<50 years	36744	-30.2251	250.061	0.903793	0.0271787	0.410193
Colorectal Cancer	Colorectal Cancer	QALYs per year	Multivariable Adjusted	Pre-baseline	Female	<50 years	36744	-0.0838656	0.0440806	0.0570988
Colorectal Cancer	Colorectal Cancer	QALYs per year	Multivariable Adjusted - additional variables	Pre-baseline	Female	<50 years	36569	-0.0850761	0.0442743	0.0546598
Colorectal Cancer	Colorectal Cancer	QALYs per year	Main Analysis MR	Pre-baseline	Female	50 to 59 years	56850	-1.32859	6.23591	0.831284	0.48372	0.669571
Colorectal Cancer	Colorectal Cancer	QALYs per year	Multivariable Adjusted	Pre-baseline	Female	50 to 59 years	56850	-0.144104	0.0153777	7.185e-21
Colorectal Cancer	Colorectal Cancer	QALYs per year	Multivariable Adjusted - additional variables	Pre-baseline	Female	50 to 59 years	56494	-0.137858	0.0149613	3.133e-20
Colorectal Cancer	Colorectal Cancer	QALYs per year	Main Analysis MR	Pre-baseline	Female	60+ years	73287	-0.135565	0.837393	0.871393	9.95155	0.735805
Colorectal Cancer	Colorectal Cancer	QALYs per year	Multivariable Adjusted	Pre-baseline	Female	60+ years	73287	-0.0989914	0.0097506	3.237e-24
Colorectal Cancer	Colorectal Cancer	QALYs per year	Multivariable Adjusted - additional variables	Pre-baseline	Female	60+ years	72580	-0.101343	0.0095843	3.938e-26
Colorectal Cancer	Colorectal Cancer	QALYs per year	Main Analysis MR	Post-baseline	Female	All	166881	-0.244045	0.456291	0.592756	34.4389	0.69321
Colorectal Cancer	Colorectal Cancer	QALYs per year	Multivariable Adjusted	Post-baseline	Female	All	166881	-0.108899	0.0066683	5.942e-60
Colorectal Cancer	Colorectal Cancer	QALYs per year	Multivariable Adjusted - additional variables	Post-baseline	Female	All	165643	-0.10975	0.006541	3.499e-63
Colorectal Cancer	Colorectal Cancer	QALYs per year	Main Analysis MR	Post-baseline	Female	<50 years	36744	-0.912189	1.53213	0.551594	8.08783	0.447493
Colorectal Cancer	Colorectal Cancer	QALYs per year	Multivariable Adjusted	Post-baseline	Female	<50 years	36744	-0.106832	0.0206378	2.261e-07
Colorectal Cancer	Colorectal Cancer	QALYs per year	Multivariable Adjusted - additional variables	Post-baseline	Female	<50 years	36569	-0.108165	0.0201699	8.2e-08
Colorectal Cancer	Colorectal Cancer	QALYs per year	Main Analysis MR	Post-baseline	Female	50 to 59 years	56850	-0.180984	0.675146	0.788648	21.659	0.679215
Colorectal Cancer	Colorectal Cancer	QALYs per year	Multivariable Adjusted	Post-baseline	Female	50 to 59 years	56850	-0.108852	0.0125775	4.95e-18
Colorectal Cancer	Colorectal Cancer	QALYs per year	Multivariable Adjusted - additional variables	Post-baseline	Female	50 to 59 years	56494	-0.108748	0.0123584	1.374e-18
Colorectal Cancer	Colorectal Cancer	QALYs per year	Main Analysis MR	Post-baseline	Female	60+ years	73287	-0.114322	0.704615	0.871112	11.1571	0.721905
Colorectal Cancer	Colorectal Cancer	QALYs per year	Multivariable Adjusted	Post-baseline	Female	60+ years	73287	-0.10801	0.0089734	2.28e-33
Colorectal Cancer	Colorectal Cancer	QALYs per year	Multivariable Adjusted - additional variables	Post-baseline	Female	60+ years	72580	-0.108931	0.0088019	3.531e-35
Colorectal Cancer	Colorectal Cancer	QALYs per year	Main Analysis MR	All	Male	All	144032	-0.237171	0.16325	0.146275	97.5786	0.422696
Colorectal Cancer	Colorectal Cancer	QALYs per year	Multivariable Adjusted	All	Male	All	144032	-0.111835	0.0044478	1.64e-139
Colorectal Cancer	Colorectal Cancer	QALYs per year	Multivariable Adjusted - additional variables	All	Male	All	142868	-0.105129	0.0043848	5.01e-127
Colorectal Cancer	Colorectal Cancer	QALYs per year	Main Analysis MR	All	Male	<50 years	31044	-0.737954	0.767232	0.33613	17.2594	0.322667
Colorectal Cancer	Colorectal Cancer	QALYs per year	Multivariable Adjusted	All	Male	<50 years	31044	-0.135849	0.0188165	5.212e-13
Colorectal Cancer	Colorectal Cancer	QALYs per year	Multivariable Adjusted - additional variables	All	Male	<50 years	30900	-0.13244	0.0184848	7.788e-13
Colorectal Cancer	Colorectal Cancer	QALYs per year	Main Analysis MR	All	Male	50 to 59 years	45143	-0.281659	0.393417	0.474034	18.4312	0.620037
Colorectal Cancer	Colorectal Cancer	QALYs per year	Multivariable Adjusted	All	Male	50 to 59 years	45143	-0.116975	0.008645	1.026e-41
Colorectal Cancer	Colorectal Cancer	QALYs per year	Multivariable Adjusted - additional variables	All	Male	50 to 59 years	44850	-0.109192	0.0084476	3.218e-38
Colorectal Cancer	Colorectal Cancer	QALYs per year	Main Analysis MR	All	Male	60+ years	67845	-0.160522	0.175933	0.361557	67.1689	0.697715
Colorectal Cancer	Colorectal Cancer	QALYs per year	Multivariable Adjusted	All	Male	60+ years	67845	-0.10694	0.0056481	6.006e-80
Colorectal Cancer	Colorectal Cancer	QALYs per year	Multivariable Adjusted - additional variables	All	Male	60+ years	67118	-0.100464	0.0055647	7.36e-73
Colorectal Cancer	Colorectal Cancer	QALYs per year	Main Analysis MR	Pre-baseline	Male	All	144032	-0.583546	0.407856	0.152497	38.6467	0.224718
Colorectal Cancer	Colorectal Cancer	QALYs per year	Multivariable Adjusted	Pre-baseline	Male	All	144032	-0.12901	0.0070656	1.759e-74
Colorectal Cancer	Colorectal Cancer	QALYs per year	Multivariable Adjusted - additional variables	Pre-baseline	Male	All	142868	-0.122443	0.0069757	5.679e-69
Colorectal Cancer	Colorectal Cancer	QALYs per year	Main Analysis MR	Pre-baseline	Male	<50 years	31044	-3.52215	4.41178	0.424666	2.3533	0.234021
Colorectal Cancer	Colorectal Cancer	QALYs per year	Multivariable Adjusted	Pre-baseline	Male	<50 years	31044	-0.0797052	0.0321405	0.0131419
Colorectal Cancer	Colorectal Cancer	QALYs per year	Multivariable Adjusted - additional variables	Pre-baseline	Male	<50 years	30900	-0.079509	0.0314472	0.0114605
Colorectal Cancer	Colorectal Cancer	QALYs per year	Main Analysis MR	Pre-baseline	Male	50 to 59 years	45143	-0.699967	0.999858	0.483886	7.60795	0.561801
Colorectal Cancer	Colorectal Cancer	QALYs per year	Multivariable Adjusted	Pre-baseline	Male	50 to 59 years	45143	-0.173574	0.0136343	3.995e-37
Colorectal Cancer	Colorectal Cancer	QALYs per year	Multivariable Adjusted - additional variables	Pre-baseline	Male	50 to 59 years	44850	-0.159563	0.0134108	1.21e-32
Colorectal Cancer	Colorectal Cancer	QALYs per year	Main Analysis MR	Pre-baseline	Male	60+ years	67845	-0.36765	0.406275	0.365504	29.5384	0.5033
Colorectal Cancer	Colorectal Cancer	QALYs per year	Multivariable Adjusted	Pre-baseline	Male	60+ years	67845	-0.115934	0.0087516	4.68e-40
Colorectal Cancer	Colorectal Cancer	QALYs per year	Multivariable Adjusted - additional variables	Pre-baseline	Male	60+ years	67118	-0.111192	0.0086258	5.08e-38
Colorectal Cancer	Colorectal Cancer	QALYs per year	Main Analysis MR	Post-baseline	Male	All	144032	-0.399569	0.277745	0.150259	57.6401	0.24072
Colorectal Cancer	Colorectal Cancer	QALYs per year	Multivariable Adjusted	Post-baseline	Male	All	144032	-0.0978932	0.0056558	4.059e-67
Colorectal Cancer	Colorectal Cancer	QALYs per year	Multivariable Adjusted - additional variables	Post-baseline	Male	All	142868	-0.091249	0.0055568	1.35e-60
Colorectal Cancer	Colorectal Cancer	QALYs per year	Main Analysis MR	Post-baseline	Male	<50 years	31044	-0.93355	0.97233	0.336997	15.8534	0.316766
Colorectal Cancer	Colorectal Cancer	QALYs per year	Multivariable Adjusted	Post-baseline	Male	<50 years	31044	-0.162834	0.0222391	2.444e-13
Colorectal Cancer	Colorectal Cancer	QALYs per year	Multivariable Adjusted - additional variables	Post-baseline	Male	<50 years	30900	-0.158187	0.0218855	4.904e-13
Colorectal Cancer	Colorectal Cancer	QALYs per year	Main Analysis MR	Post-baseline	Male	50 to 59 years	45143	-0.471309	0.669106	0.481193	10.6589	0.540856
Colorectal Cancer	Colorectal Cancer	QALYs per year	Multivariable Adjusted	Post-baseline	Male	50 to 59 years	45143	-0.0803595	0.0111012	4.526e-13
Colorectal Cancer	Colorectal Cancer	QALYs per year	Multivariable Adjusted - additional variables	Post-baseline	Male	50 to 59 years	44850	-0.0771594	0.010785	8.406e-13
Colorectal Cancer	Colorectal Cancer	QALYs per year	Main Analysis MR	Post-baseline	Male	60+ years	67845	-0.284925	0.314639	0.365168	36.5939	0.506623
Colorectal Cancer	Colorectal Cancer	QALYs per year	Multivariable Adjusted	Post-baseline	Male	60+ years	67845	-0.0978657	0.0073466	1.743e-40
Colorectal Cancer	Colorectal Cancer	QALYs per year	Multivariable Adjusted - additional variables	Post-baseline	Male	60+ years	67118	-0.0902536	0.0072321	9.652e-36
Colorectal Cancer	Colorectal Cancer	QALYs per year (HES only)	Main Analysis MR	All	All	All	310913	-0.179151	0.0967159	0.0639763	136.63	0.512399
Colorectal Cancer	Colorectal Cancer	QALYs per year (HES only)	Multivariable Adjusted	All	All	All	310913	-0.115887	0.0020589	0
Colorectal Cancer	Colorectal Cancer	QALYs per year (HES only)	Multivariable Adjusted - additional variables	All	All	All	308511	-0.113663	0.001994	0
Colorectal Cancer	Colorectal Cancer	QALYs per year (HES only)	Main Analysis MR	All	All	<50 years	67788	-0.455706	0.366624	0.213875	23.1551	0.355986
Colorectal Cancer	Colorectal Cancer	QALYs per year (HES only)	Multivariable Adjusted	All	All	<50 years	67788	-0.123645	0.0066142	5.555e-78
Colorectal Cancer	Colorectal Cancer	QALYs per year (HES only)	Multivariable Adjusted - additional variables	All	All	<50 years	67469	-0.121766	0.0063971	8.845e-81
Colorectal Cancer	Colorectal Cancer	QALYs per year (HES only)	Main Analysis MR	All	All	50 to 59 years	101993	-0.137591	0.201024	0.493691	34.0112	0.956015
Colorectal Cancer	Colorectal Cancer	QALYs per year (HES only)	Multivariable Adjusted	All	All	50 to 59 years	101993	-0.126509	0.0037902	2.88e-244
Colorectal Cancer	Colorectal Cancer	QALYs per year (HES only)	Multivariable Adjusted - additional variables	All	All	50 to 59 years	101344	-0.122875	0.0036396	7.49e-250
Colorectal Cancer	Colorectal Cancer	QALYs per year (HES only)	Main Analysis MR	All	All	60+ years	141132	-0.161267	0.113889	0.156774	84.688	0.645696
Colorectal Cancer	Colorectal Cancer	QALYs per year (HES only)	Multivariable Adjusted	All	All	60+ years	141132	-0.108943	0.0028303	0
Colorectal Cancer	Colorectal Cancer	QALYs per year (HES only)	Multivariable Adjusted - additional variables	All	All	60+ years	139698	-0.106958	0.0027494	0
Colorectal Cancer	Colorectal Cancer	QALYs per year (HES only)	Main Analysis MR	Pre-baseline	All	All	310913	-0.480433	0.265155	0.0700024	44.6894	0.167292
Colorectal Cancer	Colorectal Cancer	QALYs per year (HES only)	Multivariable Adjusted	Pre-baseline	All	All	310913	-0.121617	0.0032095	0
Colorectal Cancer	Colorectal Cancer	QALYs per year (HES only)	Multivariable Adjusted - additional variables	Pre-baseline	All	All	308511	-0.119437	0.003111	0
Colorectal Cancer	Colorectal Cancer	QALYs per year (HES only)	Main Analysis MR	Pre-baseline	All	<50 years	67788	-3.23718	3.53894	0.360333	1.693	0.219089
Colorectal Cancer	Colorectal Cancer	QALYs per year (HES only)	Multivariable Adjusted	Pre-baseline	All	<50 years	67788	-0.0871309	0.0132135	4.278e-11
Colorectal Cancer	Colorectal Cancer	QALYs per year (HES only)	Multivariable Adjusted - additional variables	Pre-baseline	All	<50 years	67469	-0.0875493	0.0128368	9.092e-12
Colorectal Cancer	Colorectal Cancer	QALYs per year (HES only)	Main Analysis MR	Pre-baseline	All	50 to 59 years	101993	-0.492376	0.734078	0.502385	6.34832	0.645147
Colorectal Cancer	Colorectal Cancer	QALYs per year (HES only)	Multivariable Adjusted	Pre-baseline	All	50 to 59 years	101993	-0.160559	0.006078	8.84e-154
Colorectal Cancer	Colorectal Cancer	QALYs per year (HES only)	Multivariable Adjusted - additional variables	Pre-baseline	All	50 to 59 years	101344	-0.153045	0.005847	5.13e-151
Colorectal Cancer	Colorectal Cancer	QALYs per year (HES only)	Main Analysis MR	Pre-baseline	All	60+ years	141132	-0.362816	0.259907	0.162731	38.0447	0.321361
Colorectal Cancer	Colorectal Cancer	QALYs per year (HES only)	Multivariable Adjusted	Pre-baseline	All	60+ years	141132	-0.107937	0.0043048	9.68e-139
Colorectal Cancer	Colorectal Cancer	QALYs per year (HES only)	Multivariable Adjusted - additional variables	Pre-baseline	All	60+ years	139698	-0.107261	0.0041833	5.46e-145
Colorectal Cancer	Colorectal Cancer	QALYs per year (HES only)	Main Analysis MR	Post-baseline	All	All	310913	-0.28568	0.155467	0.0661274	91.7343	0.255286
Colorectal Cancer	Colorectal Cancer	QALYs per year (HES only)	Multivariable Adjusted	Post-baseline	All	All	310913	-0.110006	0.0026734	0
Colorectal Cancer	Colorectal Cancer	QALYs per year (HES only)	Multivariable Adjusted - additional variables	Post-baseline	All	All	308511	-0.107794	0.0025877	0
Colorectal Cancer	Colorectal Cancer	QALYs per year (HES only)	Main Analysis MR	Post-baseline	All	<50 years	67788	-0.530367	0.42649	0.213661	23.4031	0.345863
Colorectal Cancer	Colorectal Cancer	QALYs per year (HES only)	Multivariable Adjusted	Post-baseline	All	<50 years	67788	-0.13569	0.0076413	1.511e-70
Colorectal Cancer	Colorectal Cancer	QALYs per year (HES only)	Multivariable Adjusted - additional variables	Post-baseline	All	<50 years	67469	-0.132914	0.0073801	1.635e-72
Colorectal Cancer	Colorectal Cancer	QALYs per year (HES only)	Main Analysis MR	Post-baseline	All	50 to 59 years	101993	-0.190951	0.28025	0.495645	29.991	0.755037
Colorectal Cancer	Colorectal Cancer	QALYs per year (HES only)	Multivariable Adjusted	Post-baseline	All	50 to 59 years	101993	-0.103713	0.0048473	1.45e-101
Colorectal Cancer	Colorectal Cancer	QALYs per year (HES only)	Multivariable Adjusted - additional variables	Post-baseline	All	50 to 59 years	101344	-0.102676	0.0046499	4.76e-108
Colorectal Cancer	Colorectal Cancer	QALYs per year (HES only)	Main Analysis MR	Post-baseline	All	60+ years	141132	-0.290304	0.207094	0.160976	45.567	0.373506
Colorectal Cancer	Colorectal Cancer	QALYs per year (HES only)	Multivariable Adjusted	Post-baseline	All	60+ years	141132	-0.107401	0.0037336	5.75e-182
Colorectal Cancer	Colorectal Cancer	QALYs per year (HES only)	Multivariable Adjusted - additional variables	Post-baseline	All	60+ years	139698	-0.104463	0.0036262	1.71e-182
Colorectal Cancer	Colorectal Cancer	QALYs per year (HES only)	Main Analysis MR	All	Female	All	166881	-0.0614284	0.18605	0.741271	41.3968	0.782126
Colorectal Cancer	Colorectal Cancer	QALYs per year (HES only)	Multivariable Adjusted	All	Female	All	166881	-0.112831	0.002949	0
Colorectal Cancer	Colorectal Cancer	QALYs per year (HES only)	Multivariable Adjusted - additional variables	All	Female	All	165643	-0.11352	0.0028509	0
Colorectal Cancer	Colorectal Cancer	QALYs per year (HES only)	Main Analysis MR	All	Female	<50 years	36744	-0.139138	0.719332	0.846624	6.76105	0.965464
Colorectal Cancer	Colorectal Cancer	QALYs per year (HES only)	Multivariable Adjusted	All	Female	<50 years	36744	-0.108012	0.0093165	4.442e-31
Colorectal Cancer	Colorectal Cancer	QALYs per year (HES only)	Multivariable Adjusted - additional variables	All	Female	<50 years	36569	-0.109132	0.0090206	1.081e-33
Colorectal Cancer	Colorectal Cancer	QALYs per year (HES only)	Main Analysis MR	All	Female	50 to 59 years	56850	0.0553876	0.333399	0.868055	15.337	0.586565
Colorectal Cancer	Colorectal Cancer	QALYs per year (HES only)	Multivariable Adjusted	All	Female	50 to 59 years	56850	-0.124397	0.005328	1.45e-120
Colorectal Cancer	Colorectal Cancer	QALYs per year (HES only)	Multivariable Adjusted - additional variables	All	Female	50 to 59 years	56494	-0.123488	0.005114	7.99e-129
Colorectal Cancer	Colorectal Cancer	QALYs per year (HES only)	Main Analysis MR	All	Female	60+ years	73287	-0.106764	0.232967	0.646751	21.3071	0.998178
Colorectal Cancer	Colorectal Cancer	QALYs per year (HES only)	Multivariable Adjusted	All	Female	60+ years	73287	-0.107297	0.00408	2e-152
Colorectal Cancer	Colorectal Cancer	QALYs per year (HES only)	Multivariable Adjusted - additional variables	All	Female	60+ years	72580	-0.108503	0.003958	1.9e-165
Colorectal Cancer	Colorectal Cancer	QALYs per year (HES only)	Main Analysis MR	Pre-baseline	Female	All	166881	-0.19786	0.601417	0.742163	9.14339	0.881682
Colorectal Cancer	Colorectal Cancer	QALYs per year (HES only)	Multivariable Adjusted	Pre-baseline	Female	All	166881	-0.10846	0.0045703	1.71e-124
Colorectal Cancer	Colorectal Cancer	QALYs per year (HES only)	Multivariable Adjusted - additional variables	Pre-baseline	Female	All	165643	-0.108675	0.0044215	2.13e-133
Colorectal Cancer	Colorectal Cancer	QALYs per year (HES only)	Main Analysis MR	Pre-baseline	Female	<50 years	36744	-4.74945	37.5846	0.899441	0.0271787	0.849601
Colorectal Cancer	Colorectal Cancer	QALYs per year (HES only)	Multivariable Adjusted	Pre-baseline	Female	<50 years	36744	-0.0832001	0.0223461	0.00019668
Colorectal Cancer	Colorectal Cancer	QALYs per year (HES only)	Multivariable Adjusted - additional variables	Pre-baseline	Female	<50 years	36569	-0.0859662	0.0221012	0.00010038
Colorectal Cancer	Colorectal Cancer	QALYs per year (HES only)	Main Analysis MR	Pre-baseline	Female	50 to 59 years	56850	0.461985	2.8868	0.872855	0.48372	0.827952
Colorectal Cancer	Colorectal Cancer	QALYs per year (HES only)	Multivariable Adjusted	Pre-baseline	Female	50 to 59 years	56850	-0.138538	0.0084969	9.16e-60
Colorectal Cancer	Colorectal Cancer	QALYs per year (HES only)	Multivariable Adjusted - additional variables	Pre-baseline	Female	50 to 59 years	56494	-0.134754	0.0081314	1.108e-61
Colorectal Cancer	Colorectal Cancer	QALYs per year (HES only)	Main Analysis MR	Pre-baseline	Female	60+ years	73287	-0.233367	0.513273	0.64935	9.95155	0.790001
Colorectal Cancer	Colorectal Cancer	QALYs per year (HES only)	Multivariable Adjusted	Pre-baseline	Female	60+ years	73287	-0.0971555	0.0060954	3.396e-57
Colorectal Cancer	Colorectal Cancer	QALYs per year (HES only)	Multivariable Adjusted - additional variables	Pre-baseline	Female	60+ years	72580	-0.0988386	0.0059223	1.569e-62
Colorectal Cancer	Colorectal Cancer	QALYs per year (HES only)	Main Analysis MR	Post-baseline	Female	All	166881	-0.0890866	0.270018	0.741454	34.4389	0.924857
Colorectal Cancer	Colorectal Cancer	QALYs per year (HES only)	Multivariable Adjusted	Post-baseline	Female	All	166881	-0.114545	0.0038502	1.71e-194
Colorectal Cancer	Colorectal Cancer	QALYs per year (HES only)	Multivariable Adjusted - additional variables	Post-baseline	Female	All	165643	-0.11555	0.0037212	1.07e-211
Colorectal Cancer	Colorectal Cancer	QALYs per year (HES only)	Main Analysis MR	Post-baseline	Female	<50 years	36744	-0.143338	0.740994	0.846615	8.08783	0.967471
Colorectal Cancer	Colorectal Cancer	QALYs per year (HES only)	Multivariable Adjusted	Post-baseline	Female	<50 years	36744	-0.113137	0.0102499	2.508e-28
Colorectal Cancer	Colorectal Cancer	QALYs per year (HES only)	Multivariable Adjusted - additional variables	Post-baseline	Female	<50 years	36569	-0.113662	0.0098813	1.278e-30
Colorectal Cancer	Colorectal Cancer	QALYs per year (HES only)	Main Analysis MR	Post-baseline	Female	50 to 59 years	56850	0.0629327	0.378137	0.86782	21.659	0.637417
Colorectal Cancer	Colorectal Cancer	QALYs per year (HES only)	Multivariable Adjusted	Post-baseline	Female	50 to 59 years	56850	-0.114372	0.0068429	1.04e-62
Colorectal Cancer	Colorectal Cancer	QALYs per year (HES only)	Multivariable Adjusted - additional variables	Post-baseline	Female	50 to 59 years	56494	-0.115248	0.0065826	1.249e-68
Colorectal Cancer	Colorectal Cancer	QALYs per year (HES only)	Main Analysis MR	Post-baseline	Female	60+ years	73287	-0.196798	0.430493	0.647566	11.1571	0.846827
Colorectal Cancer	Colorectal Cancer	QALYs per year (HES only)	Multivariable Adjusted	Post-baseline	Female	60+ years	73287	-0.113698	0.0054686	5.219e-96
Colorectal Cancer	Colorectal Cancer	QALYs per year (HES only)	Multivariable Adjusted - additional variables	Post-baseline	Female	60+ years	72580	-0.114466	0.0053008	2.04e-103
Colorectal Cancer	Colorectal Cancer	QALYs per year (HES only)	Main Analysis MR	All	Male	All	144032	-0.243519	0.109724	0.0264612	97.5786	0.244252
Colorectal Cancer	Colorectal Cancer	QALYs per year (HES only)	Multivariable Adjusted	All	Male	All	144032	-0.116609	0.0029058	0
Colorectal Cancer	Colorectal Cancer	QALYs per year (HES only)	Multivariable Adjusted - additional variables	All	Male	All	142868	-0.111504	0.0028116	0
Colorectal Cancer	Colorectal Cancer	QALYs per year (HES only)	Main Analysis MR	All	Male	<50 years	31044	-0.651751	0.407253	0.109519	17.2594	0.184437
Colorectal Cancer	Colorectal Cancer	QALYs per year (HES only)	Multivariable Adjusted	All	Male	<50 years	31044	-0.139274	0.0094074	1.364e-49
Colorectal Cancer	Colorectal Cancer	QALYs per year (HES only)	Multivariable Adjusted - additional variables	All	Male	<50 years	30900	-0.135828	0.0090826	1.45e-50
Colorectal Cancer	Colorectal Cancer	QALYs per year (HES only)	Main Analysis MR	All	Male	50 to 59 years	45143	-0.273033	0.253546	0.281544	18.4312	0.562959
Colorectal Cancer	Colorectal Cancer	QALYs per year (HES only)	Multivariable Adjusted	All	Male	50 to 59 years	45143	-0.12795	0.005452	8.54e-122
Colorectal Cancer	Colorectal Cancer	QALYs per year (HES only)	Multivariable Adjusted - additional variables	All	Male	50 to 59 years	44850	-0.12187	0.005224	2.27e-120
Colorectal Cancer	Colorectal Cancer	QALYs per year (HES only)	Main Analysis MR	All	Male	60+ years	67845	-0.182186	0.125385	0.146222	67.1689	0.561772
Colorectal Cancer	Colorectal Cancer	QALYs per year (HES only)	Multivariable Adjusted	All	Male	60+ years	67845	-0.109581	0.0039687	8.22e-168
Colorectal Cancer	Colorectal Cancer	QALYs per year (HES only)	Multivariable Adjusted - additional variables	All	Male	60+ years	67118	-0.104567	0.0038543	4.42e-162
Colorectal Cancer	Colorectal Cancer	QALYs per year (HES only)	Main Analysis MR	Pre-baseline	Male	All	144032	-0.599164	0.278767	0.0316077	38.6467	0.0813801
[truncated: 8,159 more rows]

## Sheet: S5 - Intervention results
S5 Table: Results from the SGLT2 intervention analysis
[truncated: 146 more rows]

[truncated: 2 more sheets: S6 - intervention zero cost, S7 - negative control results]
